# Supplementary material for: PTPRD and CNTNAP2 as markers of tumor aggressiveness in oligodendrogliomas
Source: Sci Rep. 2022 Aug 18;12:14083. doi: 10.1038/s41598-022-14977-2 (PMC9388569; doi:10.1038/s41598-022-14977-2)
Supplement: Supplementary file 2 — Supplementary Tables. [file 41598_2022_14977_MOESM2_ESM.xlsx]

## Sheet: Table S1
Table S1. Summary of patient characteristics and glioma-related alterations.
Case	Gender	Age at diagnosis	Primary grade	Months to progress to GBM	Survival after GBM diagnosis (months)	1p/19q	TERT promoter	IDH1	TP53	CNTNAP2 (supporting reads mate+junction)	PTPRD (supporting reads mate+junction)	CIC	CDKN2A	PIK3CA	BRCA2	SETD2	POLE	RB1	PTEN	FUBP1	Treatment before surgery	Treatment after surgery	Residual after surgery	Notes
1 primary	Female	40	III oligodendroglioma	34	9	1p/19q	C228T	R132H	-	-		p.S1378fs, hemizygous deletion	-			p.L611Ifs*2, p.L655Ifs*2		-	-	hemizygous deletion	-	Radiation (60 Gy)	Yes (surgeon, MRI)
1 relapse	Female	40	IV glioblastoma	34	9	1p/19q	C228T	R132H, amplification	p.V122fs	Intragenic rearrengement (5+0, 5+0, 4+4)	Intragenic rearrangement (6+2, 8+1)	hemizygous deletion	hemizygous deletion	p.R88Q	hemizygous deletion	p.L611Ifs*2, p.L655Ifs*2		hemizygous deletion	-	hemizygous deletion	-	N/A	Yes (surgeon)
2 primary	Female	33	II oligodendroglioma	44	12	1p/19q	C228T	R132H	-	-		hemizygous deletion	-			-	p.A456P	-	-	R344X, hemizygous deletion	Radiation, chemotherapy (years before)	PCV, radiation (50 Gy / 4 Gy)	Yes (surgeon, MRI)	Also Hodgkin's disease, in relapse 4 years before first glioma surgery
2 relapse	Female	33	IV glioblastoma	44	12	1p/19q	C228T	R132H	p.S127F	Intragenic rearrengement (10+2, 12+0)	Intragenic rearrangement (14+2)	hemizygous deletion	-	p.D350G	p.E1912X	p.E517X	p.A456P	p.E137X	hemizygous deletion	R344X, hemizygous deletion	-	-	No (surgeon)	-

## Sheet: Table S2
Table S2. Normalized gene counts.
Gene symbol	Entrez ID	Ensembl ID	Case 1 primary	Case 1 relapse	Case 2 primary	Case 2 relapse
DDX11L1	100287102	ENSG00000223972	61.6809	69.2728	79.1015	74.3776
WASH7P	653635	ENSG00000227232	680.417	350.267	508.51	576.427
MIR6859-1	102466751	ENSG00000278267	18.3115	8.78106	12.4302	15.8052
MIR1302-2	100302278	ENSG00000284332	6.74635	11.7081	20.3404	8.36748
FAM138A	645520	ENSG00000237613	33.7317	37.0756	55.3711	40.9077
OR4F5	79501	ENSG00000186092	18.3115	22.4405	22.6004	18.5944
LOC729737	729737	NA	201.427	151.229	192.104	203.609
LOC102725121	102725121	ENSG00000223972	46.2607	66.3458	70.0613	59.5021
WASH9P	102723897	ENSG00000279457	664.997	395.148	524.33	602.459
MIR6859-2	102465909	ENSG00000273874	9.63764	5.85404	4.52009	6.50804
OR4F29	729759	ENSG00000284733	9.63764	22.4405	75.7114	35.3294
LOC100132287	100132287	NA	229.376	182.451	296.066	316.105
LOC105378947	105378947	NA	19.2753	14.6351	39.5508	31.6105
LOC101928626	101928626	ENSG00000230021	7.71011	19.5135	16.9503	23.243
OR4F16	81399	ENSG00000284662	9.63764	22.4405	75.7114	36.2591
LOC100133331	100133331	NA	190.825	158.059	337.876	404.428
LOC100288069	100288069	NA	150.347	95.616	313.016	332.84
FAM87B	400728	ENSG00000177757	20.239	18.5378	32.7706	45.5563
LINC00115	79854	ENSG00000225880	31.8042	18.5378	35.0307	32.5402
LINC01128	643837	ENSG00000228794	178.296	121.959	185.324	257.533
FAM41C	284593	ENSG00000230368	9.63764	16.5865	32.7706	30.6808
LINC02593	100130417	ENSG00000223764	20.239	20.4892	18.0803	38.1185
SAMD11	148398	ENSG00000187634	62.6446	23.4162	53.111	60.4318
NOC2L	26155	ENSG00000188976	186.006	172.694	213.574	542.957
KLHL17	339451	ENSG00000187961	49.1519	40.0026	33.9006	79.956
PLEKHN1	84069	ENSG00000187583	10.6014	13.6594	9.04017	17.6647
PERM1	84808	ENSG00000187642	5.78258	12.6838	11.3002	13.0161
HES4	57801	ENSG00000188290	136.854	67.3215	67.8013	45.5563
ISG15	9636	ENSG00000187608	106.014	31.2216	19.2104	168.279
AGRN	375790	ENSG00000188157	1097.73	583.453	574.051	1866.88
LOC105378948	105378948	NA	0	12.6838	3.39006	1.85944
RNF223	401934	ENSG00000237330	1.92753	3.9027	6.78013	6.50804
C1orf159	54991	ENSG00000131591	105.05	65.3701	128.822	222.203
LINC01342	254099	ENSG00000223823	4.81882	10.7324	14.6903	14.8755
MIR200B	406984	ENSG00000207730	0	0	1.13002	1.85944
MIR200A	406983	ENSG00000207607	0	0	0	0.92972
MIR429	554210	ENSG00000198976	0	0	0	0
TTLL10	254173	ENSG00000162571	6.74635	23.4162	27.1205	23.243
TNFRSF18	8784	ENSG00000186891	7.71011	7.80539	2.26004	10.2269
TNFRSF4	7293	ENSG00000186827	21.2028	22.4405	6.78013	28.8213
SDF4	51150	ENSG00000078808	383.578	294.653	283.635	800.489
B3GALT6	126792	ENSG00000176022	117.579	102.446	94.9218	187.804
C1QTNF12	388581	ENSG00000184163	4.81882	15.6108	10.1702	13.0161
UBE2J2	118424	ENSG00000160087	131.072	121.959	132.213	323.543
SCNN1D	6339	ENSG00000162572	291.057	99.5187	118.652	259.392
ACAP3	116983	ENSG00000131584	1893.8	488.813	981.989	1833.41
MIR6726	102465434	ENSG00000278073	0	0	0	0
PUSL1	126789	ENSG00000169972	40.4781	35.1243	33.9006	97.6206
INTS11	54973	ENSG00000127054	337.317	236.113	319.796	648.945
MIR6727	102465435	ENSG00000283712	0	0	0	0
CPTP	80772	ENSG00000224051	100.231	80.0053	101.702	170.139
TAS1R3	83756	ENSG00000169962	38.5505	18.5378	37.2907	58.5724
DVL1	1855	ENSG00000107404	347.919	221.478	331.096	418.374
MIR6808	102466740	ENSG00000284372	0	0	0	0
MXRA8	54587	ENSG00000162576	240.941	82.9323	148.033	450.914
AURKAIP1	54998	ENSG00000175756	130.108	125.862	96.0518	171.069
CCNL2	81669	ENSG00000221978	653.432	431.248	604.562	1765.54
MRPL20-AS1	148413	ENSG00000224870	73.246	64.3945	47.4609	138.528
MRPL20	55052	ENSG00000242485	99.2677	113.178	108.482	235.219
ANKRD65	441869	ENSG00000235098	9.63764	21.4648	47.4609	11.1566
TMEM88B	643965	ENSG00000205116	2.89129	2.92702	74.5814	2.78916
LINC01770	102724312	NA	25.0579	6.82972	90.4017	11.1566
VWA1	64856	ENSG00000179403	152.275	120.984	397.768	269.619
ATAD3C	219293	ENSG00000215915	25.0579	37.0756	40.6808	48.3455
ATAD3B	83858	ENSG00000160072	257.325	173.67	150.293	425.812
ATAD3A	55210	ENSG00000197785	142.637	145.375	100.572	444.406
TMEM240	339453	ENSG00000205090	12.5289	11.7081	19.2104	20.4539
SSU72	29101	ENSG00000160075	173.477	160.986	178.543	231.5
FNDC10	643988	ENSG00000228594	14.4565	5.85404	14.6903	13.0161
MIB2	142678	ENSG00000197530	363.339	182.451	291.546	454.633
MMP23B	8510	ENSG00000189409	17.3477	30.2459	10.1702	27.8916
CDK11B	984	ENSG00000248333	255.397	206.843	326.576	767.949
SLC35E2B	728661	ENSG00000189339	700.656	470.275	646.372	1321.13
MMP23A	8511	ENSG00000215914	15.4202	28.2945	10.1702	19.5241
CDK11A	728642	ENSG00000008128	189.861	190.256	253.125	615.475
SLC35E2A	9906	ENSG00000215790	531.998	394.172	522.07	905.548
NADK	65220	ENSG00000008130	293.948	176.597	189.844	801.419
GNB1	2782	ENSG00000078369	1009.06	953.233	1295	2534.42
LOC105378949	105378949	NA	12.5289	19.5135	18.0803	38.1185
CALML6	163688	ENSG00000169885	6.74635	13.6594	10.1702	13.0161
TMEM52	339456	ENSG00000178821	0	1.95135	3.39006	2.78916
CFAP74	85452	ENSG00000142609	25.0579	33.1729	65.5412	59.5021
GABRD	2563	ENSG00000187730	90.5938	10.7324	40.6808	15.8052
PRKCZ	5590	ENSG00000067606	133.963	61.4675	244.085	43.6969
PRKCZ-AS1	100506504	ENSG00000182873	19.2753	11.7081	21.4704	16.735
FAAP20	199990	ENSG00000162585	89.63	92.689	74.5814	171.069
SKI	6497	ENSG00000157933	343.1	317.094	421.498	1149.13
MORN1	79906	ENSG00000116151	95.4126	84.8836	97.1819	199.89
LOC100129534	100129534	ENSG00000269896	25.0579	21.4648	19.2104	47.4157
RER1	11079	ENSG00000157916	371.049	321.972	350.307	765.16
PEX10	5192	ENSG00000157911	157.093	146.351	135.603	170.139
PLCH2	9651	ENSG00000149527	73.246	66.3458	283.635	63.221
PANK4	55229	ENSG00000157881	128.181	108.3	113.002	277.986
HES5	388585	ENSG00000197921	558.983	73.1755	31.6406	1.85944
TNFRSF14-AS1	115110	NA	35.6593	15.6108	16.9503	20.4539
TNFRSF14	8764	ENSG00000157873	69.391	24.3918	51.981	106.918
LOC100996583	100996583	ENSG00000228037	5.78258	1.95135	3.39006	4.6486
PRXL2B	127281	ENSG00000157870	53.007	74.1512	84.7516	110.637
MMEL1	79258	ENSG00000142606	11.5652	40.0026	37.2907	23.243
TTC34	100287898	ENSG00000215912	25.0579	34.1486	40.6808	57.6427
ACTRT2	140625	ENSG00000169717	0.963764	5.85404	5.65011	4.6486
LINC00982	440556	ENSG00000177133	24.0941	47.808	64.4112	13.9458
PRDM16	63976	ENSG00000142611	53.007	97.5674	122.042	75.3074
MIR4251	100422968	ENSG00000283572	0	0	2.26004	0.92972
ARHGEF16	27237	ENSG00000130762	9.63764	26.3432	18.0803	10.2269
MEGF6	1953	ENSG00000162591	99.2677	66.3458	59.8911	42.7671
MIR551A	693135	ENSG00000207776	0	0	0	0.92972
TPRG1L	127262	ENSG00000158109	124.326	68.2972	185.324	135.739
WRAP73	49856	ENSG00000116213	54.9345	60.4918	63.2812	142.247
TP73	7161	ENSG00000078900	30.8404	181.475	38.4207	348.645
TP73-AS1	57212	ENSG00000227372	59.7533	38.0513	142.383	94.8315
CCDC27	148870	ENSG00000162592	13.4927	12.6838	19.2104	19.5241
SMIM1	388588	ENSG00000235169	2.89129	5.85404	10.1702	1.85944
LRRC47	57470	ENSG00000130764	304.549	231.235	274.595	425.812
CEP104	9731	ENSG00000116198	262.144	206.843	361.607	413.726
DFFB	1677	ENSG00000169598	48.1882	36.0999	39.5508	55.7832
C1orf174	339448	ENSG00000198912	75.1736	78.0539	107.352	171.998
LINC01134	100133612	ENSG00000236423	5.78258	3.9027	5.65011	17.6647
LINC01346	728716	NA	1.92753	1.95135	2.26004	2.78916
LINC01777	284661	ENSG00000235054	1.92753	4.87837	9.04017	7.43776
AJAP1	55966	ENSG00000196581	225.521	65.3701	529.98	92.0423
MIR4689	100616421	ENSG00000264101	0.963764	0	1.13002	0
NPHP4	261734	ENSG00000131697	111.797	86.835	144.643	324.472
KCNAB2	8514	ENSG00000069424	207.209	96.5917	290.416	369.099
CHD5	26038	ENSG00000116254	172.514	59.5161	465.569	157.123
RPL22	6146	ENSG00000116251	627.41	1168.86	813.615	929.72
LOC102724450	102724450	ENSG00000226944	0.963764	0.975674	4.52009	2.78916
RNF207	388591	ENSG00000158286	91.5575	89.762	57.6311	48.3455
ICMT	23463	ENSG00000116237	292.984	225.381	279.115	859.991
LINC00337	148645	NA	2.89129	9.75674	11.3002	13.0161
HES3	390992	ENSG00000173673	2.89129	5.85404	1.13002	1.85944
GPR153	387509	ENSG00000158292	45.2969	37.0756	49.7209	207.328
ACOT7	11332	ENSG00000097021	133.963	91.7133	100.572	236.149
HES2	54626	ENSG00000069812	5.78258	11.7081	5.65011	12.0864
ESPN	83715	ENSG00000187017	11.5652	30.2459	23.7305	33.4699
MIR4252	100422975	ENSG00000265392	0	0	0	0.92972
TNFRSF25	8718	ENSG00000215788	40.4781	21.4648	44.0708	105.988
PLEKHG5	57449	ENSG00000171680	131.072	71.2242	113.002	482.525
NOL9	79707	ENSG00000162408	368.158	287.824	317.536	628.491
TAS1R1	80835	ENSG00000173662	36.623	30.2459	45.2009	66.9399
ZBTB48	3104	ENSG00000204859	140.709	94.6404	118.652	238.938
KLHL21	9903	ENSG00000162413	195.644	130.74	241.825	534.589
PHF13	148479	ENSG00000116273	71.3185	73.1755	76.8415	362.591
THAP3	90326	ENSG00000041988	52.0432	58.5404	51.981	103.199
DNAJC11	55735	ENSG00000007923	187.934	134.643	223.744	428.601
LINC01672	100505887	NA	0.963764	0.975674	0	4.6486
CAMTA1	23261	ENSG00000171735	1016.77	426.369	661.063	511.346
VAMP3	9341	ENSG00000049245	450.078	355.145	794.405	814.435
PER3	8863	ENSG00000049246	540.671	220.502	439.578	279.846
UTS2	10911	ENSG00000049247	3.85505	3.9027	9.04017	8.36748
TNFRSF9	3604	ENSG00000049249	15.4202	26.3432	30.5106	36.2591
PARK7	11315	ENSG00000116288	307.441	361.975	323.186	595.021
ERRFI1	54206	ENSG00000116285	191.789	113.178	166.113	1129.61
LINC01714	102724539	ENSG00000227634	0.963764	0.975674	1.13002	13.0161
SLC45A1	50651	ENSG00000162426	55.8983	39.027	41.8108	51.1346
RERE	473	ENSG00000142599	845.221	781.515	1224.94	1354.6
RERE-AS1	102724552	NA	25.0579	9.75674	7.91015	19.5241
ENO1	2023	ENSG00000074800	1622.01	1980.62	2047.6	6574.98
MIR6728	102465436	ENSG00000274258	0	0	0	5.57832
ENO1-AS1	100505975	ENSG00000230679	0.963764	3.9027	1.13002	12.0864
CA6	765	ENSG00000131686	3.85505	8.78106	23.7305	5.57832
SLC2A7	155184	ENSG00000197241	6.74635	14.6351	14.6903	9.2972
SLC2A5	6518	ENSG00000142583	234.195	56.5891	214.704	41.8374
GPR157	80045	ENSG00000180758	4.81882	7.80539	5.65011	11.1566
MIR34A	407040	ENSG00000284357	0.963764	0	3.39006	12.0864
H6PD	9563	ENSG00000049239	569.584	268.31	441.838	981.785
SPSB1	80176	ENSG00000171621	149.383	109.275	148.033	221.273
LINC02606	100506022	ENSG00000284693	14.4565	15.6108	38.4207	39.978
SLC25A33	84275	ENSG00000171612	112.76	84.8836	122.042	163.631
TMEM201	199953	ENSG00000188807	103.123	87.8106	90.4017	304.019
PIK3CD	5293	ENSG00000171608	134.927	45.8567	145.773	186.874
PIK3CD-AS1	644997	ENSG00000179840	5.78258	6.82972	12.4302	6.50804
PIK3CD-AS2	101929074	ENSG00000231789	2.89129	5.85404	4.52009	4.6486
CLSTN1	22883	ENSG00000171603	1997.88	842.982	1740.23	2166.25
CTNNBIP1	56998	ENSG00000178585	190.825	166.84	198.884	309.597
LZIC	84328	ENSG00000162441	138.782	160.986	179.673	296.581
NMNAT1	64802	ENSG00000173614	68.4272	64.3945	94.9218	165.49
MIR5697	100847055	ENSG00000265521	2.89129	0.975674	0	5.57832
RBP7	116362	ENSG00000162444	0.963764	8.78106	35.0307	3.71888
UBE4B	10277	ENSG00000130939	614.881	458.567	893.847	1127.75
KIF1B	23095	ENSG00000054523	3865.66	2043.06	5246.69	4820.6
PGD	5226	ENSG00000142657	322.861	476.129	314.146	1153.78
CENPS-CORT	100526739	ENSG00000251503	0	0	0	0
CENPS	378708	ENSG00000175279	5.78258	5.85404	2.26004	13.0161
CORT	1325	ENSG00000241563	9.63764	2.92702	3.39006	8.36748
DFFA	1676	ENSG00000160049	234.195	198.062	275.725	362.591
PEX14	5195	ENSG00000142655	122.398	104.397	124.302	224.992
CASZ1	54897	ENSG00000130940	38.5505	71.2242	81.3615	89.2532
C1orf127	148345	ENSG00000175262	9.63764	19.5135	24.8605	20.4539
TARDBP	23435	ENSG00000120948	336.354	418.564	371.777	526.222
MASP2	10747	ENSG00000009724	105.05	64.3945	125.432	105.988
SRM	6723	ENSG00000116649	76.1373	73.1755	92.6618	224.063
EXOSC10	5394	ENSG00000171824	578.258	357.097	668.973	1126.82
MTOR	2475	ENSG00000198793	993.64	595.161	776.325	1766.47
MTOR-AS1	100873935	ENSG00000225602	9.63764	3.9027	7.91015	21.3836
ANGPTL7	10218	ENSG00000171819	34.6955	14.6351	23.7305	42.7671
UBIAD1	29914	ENSG00000120942	123.362	120.984	152.553	152.474
DISP3	57540	ENSG00000204624	355.629	169.767	454.269	119.004
LINC01647	101929181	ENSG00000235643	0.963764	5.85404	5.65011	9.2972
FBXO2	26232	ENSG00000116661	58.7896	8.78106	410.198	7.43776
FBXO44	93611	ENSG00000132879	223.593	86.835	230.524	96.6909
FBXO6	26270	ENSG00000116663	32.768	18.5378	50.851	41.8374
MAD2L2	10459	ENSG00000116670	85.775	118.057	106.222	237.079
DRAXIN	374946	ENSG00000162490	17.3477	10.7324	15.8203	138.528
AGTRAP	57085	ENSG00000177674	50.1157	27.3189	80.2315	131.091
C1orf167	284498	ENSG00000215910	16.384	9.75674	22.6004	30.6808
LOC102724659	102724659	ENSG00000177553	1.92753	2.92702	1.13002	8.36748
MTHFR	4524	ENSG00000177000	273.709	120.008	255.385	375.607
CLCN6	1185	ENSG00000011021	512.722	320.021	490.429	472.298
NPPA-AS1	100379251	NA	14.4565	8.78106	9.04017	26.9619
NPPA	4878	ENSG00000175206	137.818	110.251	16.9503	17.6647
NPPB	4879	ENSG00000120937	0	0.975674	1.13002	2.78916
RNU5E-1	26829	ENSG00000199347	7.71011	11.7081	4.52009	28.8213
KIAA2013	90231	ENSG00000116685	181.188	190.256	244.085	396.991
PLOD1	5351	ENSG00000083444	329.607	338.559	284.765	1391.79
MFN2	9927	ENSG00000116688	610.062	411.734	800.055	1024.55
MIIP	60672	ENSG00000116691	97.3401	66.3458	61.0212	96.6909
MIR6729	102466982	ENSG00000276869	0	0	0	0
TNFRSF8	943	ENSG00000120949	1.92753	28.2945	30.5106	34.3997
MIR7846	102465836	ENSG00000283789	0	0	0	0
TNFRSF1B	7133	ENSG00000028137	214.919	116.105	155.943	251.954
MIR4632	100616438	ENSG00000263676	0	0	2.26004	0
VPS13D	55187	ENSG00000048707	2872.98	1139.59	3001.34	2623.67
SNORA59A	677885	ENSG00000239149	5.78258	9.75674	9.04017	8.36748
DHRS3	9249	ENSG00000162496	185.043	63.4188	360.477	248.235
MIR6730	102466722	ENSG00000276830	0	0	0	0
AADACL4	343066	ENSG00000204518	10.6014	11.7081	15.8203	25.1025
AADACL3	126767	ENSG00000188984	7.71011	22.4405	22.6004	14.8755
C1orf158	93190	ENSG00000157330	11.5652	15.6108	10.1702	6.50804
PRAMEF12	390999	ENSG00000116726	8.67387	12.6838	15.8203	13.9458
PRAMEF1	65121	ENSG00000116721	3.85505	10.7324	14.6903	11.1566
PRAMEF11	440560	ENSG00000239810	5.78258	17.5621	18.0803	18.5944
HNRNPCL1	343069	ENSG00000179172	6.74635	7.80539	11.3002	12.0864
PRAMEF2	65122	ENSG00000120952	8.67387	5.85404	11.3002	16.735
PRAMEF4	400735	ENSG00000243073	7.71011	9.75674	13.5603	31.6105
PRAMEF10	343071	ENSG00000187545	4.81882	4.87837	23.7305	9.2972
PRAMEF7	441871	ENSG00000204510	4.81882	10.7324	28.2505	28.8213
PRAMEF6	440561	ENSG00000232423	8.67387	22.4405	18.0803	16.735
PRAMEF22	653606	ENSG00000277853	0.963764	6.82972	2.26004	4.6486
PRAMEF28P	102724742	ENSG00000274178	1.92753	3.9027	3.39006	21.3836
PRAMEF27	101929983	ENSG00000274764	5.78258	9.75674	7.91015	17.6647
HNRNPCL3	649330	ENSG00000277058	12.5289	13.6594	16.9503	17.6647
PRAMEF25	441873	ENSG00000229571	10.6014	19.5135	19.2104	26.0322
PRAMEF34P	649324	NA	12.5289	20.4892	13.5603	19.5241
HNRNPCL2	440563	ENSG00000275774	7.71011	13.6594	10.1702	19.5241
PRAMEF36P	645354	NA	12.5289	19.5135	13.5603	19.5241
PRAMEF26	645359	ENSG00000280267	10.6014	16.5865	18.0803	23.243
HNRNPCL4	101060301	ENSG00000179412	8.67387	11.7081	11.3002	12.0864
PRAMEF9	343070	ENSG00000204505	3.85505	10.7324	3.39006	21.3836
PRAMEF13	400736	ENSG00000279169	2.89129	5.85404	7.91015	20.4539
PRAMEF18	391003	ENSG00000279804	6.74635	16.5865	19.2104	27.8916
PRAMEF5	343068	ENSG00000270601	11.5652	22.4405	30.5106	22.3133
PRAMEF8	391002	ENSG00000182330	4.81882	13.6594	29.3806	32.5402
PRAMEF33	645382	ENSG00000237700	1.92753	4.87837	12.4302	13.9458
PRAMEF15	653619	ENSG00000204501	6.74635	13.6594	18.0803	20.4539
PRAMEF14	729528	ENSG00000204481	3.85505	10.7324	20.3404	25.1025
PRAMEF19	645414	ENSG00000204480	2.89129	10.7324	19.2104	12.0864
PRAMEF17	391004	ENSG00000204479	5.78258	3.9027	11.3002	8.36748
PRAMEF20	645425	ENSG00000204478	2.89129	3.9027	12.4302	6.50804
LRRC38	126755	ENSG00000162494	3.85505	6.82972	6.78013	8.36748
PDPN	10630	ENSG00000162493	41.4418	26.3432	53.111	33.4699
PRDM2	7799	ENSG00000116731	477.063	378.561	807.965	763.301
KAZN	23254	ENSG00000189337	419.237	117.081	458.789	449.985
TMEM51-AS1	200197	ENSG00000175147	22.1666	10.7324	16.9503	26.9619
TMEM51	55092	ENSG00000171729	110.833	58.5404	55.3711	138.528
C1orf195	727684	NA	24.0941	8.78106	10.1702	17.6647
FHAD1	114827	ENSG00000142621	46.2607	43.9053	70.0613	97.6206
LOC101927417	101927417	ENSG00000233485	3.85505	1.95135	0	8.36748
EFHD2	79180	ENSG00000142634	284.31	165.865	177.413	309.597
CTRC	11330	ENSG00000162438	13.4927	9.75674	11.3002	14.8755
CELA2A	63036	ENSG00000142615	3.85505	12.6838	14.6903	6.50804
CELA2B	51032	ENSG00000215704	22.1666	33.1729	12.4302	19.5241
CASP9	842	ENSG00000132906	182.151	343.437	114.132	156.193
DNAJC16	23341	ENSG00000116138	317.078	262.456	328.836	493.682
AGMAT	79814	ENSG00000116771	18.3115	25.3675	23.7305	40.9077
DDI2	84301	ENSG00000197312	88.6663	75.1269	108.482	145.966
RSC1A1	6248	ENSG00000215695	47.2244	35.1243	41.8108	87.3937
PLEKHM2	23207	ENSG00000116786	433.694	284.897	511.9	799.56
SLC25A34	284723	ENSG00000162461	67.4635	20.4892	53.111	79.0262
TMEM82	388595	ENSG00000162460	2.89129	4.87837	1.13002	8.36748
FBLIM1	54751	ENSG00000162458	27.9491	65.3701	28.2505	652.664
UQCRHL	440567	ENSG00000233954	20.239	37.0756	42.9408	180.366
FLJ37453	729614	ENSG00000179743	46.2607	62.4431	76.8415	93.9018
SPEN	23013	ENSG00000065526	1513.11	1137.64	2141.39	2176.48
ZBTB17	7709	ENSG00000116809	203.354	156.108	181.933	377.467
TBC1D3P6	101928566	NA	1.92753	1.95135	3.39006	9.2972
SRARP	149563	ENSG00000183888	29.8767	7.80539	24.8605	22.3133
HSPB7	27129	ENSG00000173641	16.384	6.82972	21.4704	22.3133
CLCNKA	1187	ENSG00000186510	8.67387	14.6351	11.3002	12.0864
CLCNKB	1188	ENSG00000184908	6.74635	12.6838	18.0803	20.4539
FAM131C	348487	ENSG00000185519	18.3115	9.75674	59.8911	24.1727
EPHA2	1969	ENSG00000142627	53.9708	43.9053	39.5508	189.663
ARHGEF19	128272	ENSG00000142632	36.623	19.5135	21.4704	19.5241
ANO7L1	101927546	NA	11.5652	11.7081	10.1702	12.0864
CPLANE2	79363	ENSG00000132881	50.1157	20.4892	45.2009	45.5563
FBXO42	54455	ENSG00000037637	362.375	253.675	311.886	615.475
SZRD1	26099	ENSG00000055070	378.759	352.218	440.708	1239.32
SPATA21	374955	ENSG00000187144	13.4927	20.4892	37.2907	64.1507
NECAP2	55707	ENSG00000157191	292.984	213.673	263.295	513.206
CROCCP3	114819	ENSG00000080947	351.774	149.278	267.815	337.489
RNU1-1	26871	ENSG00000206652	3851.2	6538.97	3074.79	6492.24
TRNAG1	7195	NA	0	0	0	2.78916
NBPF1	55672	ENSG00000219481	788.359	697.607	600.041	1541.48
CROCCP2	84809	ENSG00000215908	104.086	97.5674	54.241	117.145
MST1P2	11209	NA	96.3764	55.6134	46.3309	138.528
RNU1-3	26869	ENSG00000207513	3842.53	6523.36	3086.09	6502.46
ESPNP	284729	NA	13.4927	18.5378	20.3404	16.735
TRG-CCC5-1	100189045	NA	0	0.975674	1.13002	4.6486
RNU1-4	6060	ENSG00000207389	3841.56	6527.26	3089.48	6502.46
MST1L	11223	ENSG00000186715	93.4851	76.1026	71.1914	110.637
MIR3675	100500876	ENSG00000263811	0.963764	0	0	3.71888
TRG-CCC1-2	100189298	NA	2.89129	4.87837	0	2.78916
TRE-TTC3-1	7193	NA	1.92753	0.975674	3.39006	0
TRN-GTT4-1	791226	NA	0	0	0	0
CROCC	9696	ENSG00000058453	252.506	121.959	187.584	314.246
RNU1-2	26870	ENSG00000207005	3837.71	6525.31	3074.79	6477.36
MFAP2	4237	ENSG00000117122	15.4202	11.7081	15.8203	65.0804
ATP13A2	23400	ENSG00000159363	318.042	194.159	298.326	271.478
SDHB	6390	ENSG00000117118	224.557	227.332	226.004	514.135
PADI2	11240	ENSG00000117115	810.525	168.792	3394.58	216.625
PADI1	29943	ENSG00000142623	13.4927	17.5621	20.3404	29.7511
PADI3	51702	ENSG00000142619	4.81882	10.7324	21.4704	17.6647
MIR3972	100616188	ENSG00000266634	0	0.975674	1.13002	0
PADI4	23569	ENSG00000159339	5.78258	9.75674	7.91015	19.5241
PADI6	353238	ENSG00000276747	5.78258	6.82972	18.0803	9.2972
RCC2	55920	ENSG00000179051	602.352	488.813	390.987	1805.52
ARHGEF10L	55160	ENSG00000074964	717.04	284.897	468.959	340.278
ACTL8	81569	ENSG00000117148	11.5652	18.5378	15.8203	22.3133
LINC01654	101927876	ENSG00000261781	2.89129	3.9027	9.04017	15.8052
IGSF21	84966	ENSG00000117154	291.057	213.673	235.044	26.9619
KLHDC7A	127707	ENSG00000179023	0.963764	16.5865	9.04017	13.0161
PAX7	5081	ENSG00000009709	12.5289	16.5865	35.0307	39.0483
TAS1R2	80834	ENSG00000179002	5.78258	2.92702	15.8203	12.0864
ALDH4A1	8659	ENSG00000159423	223.593	66.3458	257.645	105.988
MIR4695	100616120	ENSG00000265606	0	0	0	0
MIR1290	100302276	ENSG00000221662	0	0.975674	0	0
IFFO2	126917	ENSG00000169991	160.949	90.7377	223.744	371.888
UBR4	23352	ENSG00000127481	3138.01	1616.69	2888.33	6687.48
EMC1	23065	ENSG00000127463	637.048	475.153	702.873	1587.03
MRTO4	51154	ENSG00000053372	116.615	140.497	98.3119	311.456
AKR7L	246181	ENSG00000211454	23.1303	19.5135	29.3806	70.6588
AKR7A3	22977	ENSG00000162482	35.6593	16.5865	36.1607	83.6748
LOC100506730	100506730	NA	70.3547	30.2459	101.702	177.577
AKR7A2	8574	ENSG00000053371	185.043	155.132	262.165	401.639
PQLC2	54896	ENSG00000040487	96.3764	58.5404	83.6216	189.663
CAPZB	832	ENSG00000077549	381.65	243.918	465.569	837.678
MINOS1-NBL1	100532736	ENSG00000158747	0	0	0	0
MINOS1	440574	ENSG00000173436	64.5722	44.881	97.1819	97.6206
RPS14P3	644068	NA	19.2753	17.5621	12.4302	38.1185
NBL1	4681	ENSG00000158747	7.71011	17.5621	9.04017	17.6647
HTR6	3362	ENSG00000158748	10.6014	9.75674	15.8203	20.4539
TMCO4	255104	ENSG00000162542	54.9345	23.4162	66.6713	209.187
RNF186	54546	ENSG00000178828	2.89129	0.975674	6.78013	5.57832
OTUD3	23252	ENSG00000169914	193.716	147.327	188.714	471.368
PLA2G2E	30814	ENSG00000188784	1.92753	1.95135	3.39006	4.6486
PLA2G2A	5320	ENSG00000188257	2.89129	6.82972	13.5603	9.2972
PLA2G5	5322	ENSG00000127472	22.1666	15.6108	28.2505	275.197
PLA2G2D	26279	ENSG00000117215	6.74635	5.85404	10.1702	8.36748
PLA2G2F	64600	ENSG00000158786	8.67387	7.80539	9.04017	10.2269
PLA2G2C	391013	ENSG00000187980	0.963764	7.80539	6.78013	3.71888
UBXN10	127733	ENSG00000162543	22.1666	19.5135	38.4207	27.8916
UBXN10-AS1	101928017	NA	2.89129	3.9027	2.26004	6.50804
VWA5B1	127731	ENSG00000158816	72.2823	58.5404	63.2812	60.4318
LINC01141	339505	NA	31.8042	31.2216	66.6713	26.9619
CAMK2N1	55450	ENSG00000162545	417.31	240.991	1231.72	826.522
MUL1	79594	ENSG00000090432	117.579	111.227	116.392	298.44
FAM43B	163933	ENSG00000183114	18.3115	22.4405	13.5603	16.735
CDA	978	ENSG00000158825	2.89129	8.78106	6.78013	18.5944
PINK1	65018	ENSG00000158828	319.97	122.935	381.947	236.149
MIR6084	102464833	ENSG00000284005	0	0	0	0
PINK1-AS	100861548	ENSG00000117242	37.5868	21.4648	47.4609	66.0102
DDOST	1650	ENSG00000244038	345.991	397.099	280.245	1063.6
KIF17	57576	ENSG00000117245	65.5359	54.6377	48.5909	62.2913
SH2D5	400745	ENSG00000189410	18.3115	16.5865	57.6311	62.2913
HP1BP3	50809	ENSG00000127483	1414.81	1248.86	1666.78	3970.84
EIF4G3	8672	ENSG00000075151	1573.83	1185.44	1606.89	3277.26
MIR1256	100302155	ENSG00000221808	0	0	1.13002	1.85944
ECE1	1889	ENSG00000117298	650.54	295.629	618.122	2799.39
LOC100506801	100506801	ENSG00000231105	21.2028	8.78106	20.3404	60.4318
NBPF3	84224	ENSG00000142794	122.398	106.348	127.692	187.804
ALPL	249	ENSG00000162551	164.804	59.5161	133.343	159.912
RAP1GAP	5909	ENSG00000076864	537.78	134.643	396.638	142.247
USP48	84196	ENSG00000090686	423.092	452.713	601.171	1071.97
LDLRAD2	401944	ENSG00000187942	12.5289	11.7081	10.1702	24.1727
HSPG2	3339	ENSG00000142798	804.743	1011.77	198.884	4098.21
CELA3B	23436	ENSG00000219073	6.74635	9.75674	5.65011	8.36748
CELA3A	10136	ENSG00000142789	2.89129	6.82972	7.91015	9.2972
LINC01635	101928043	ENSG00000228397	6.74635	9.75674	6.78013	7.43776
LINC00339	29092	ENSG00000218510	34.6955	44.881	32.7706	92.0423
CDC42	998	ENSG00000070831	1067.85	1055.68	1070.13	2586.48
WNT4	54361	ENSG00000162552	21.2028	16.5865	18.0803	55.7832
MIR4418	100616433	ENSG00000266564	0	0.975674	1.13002	0.92972
ZBTB40	9923	ENSG00000184677	605.244	423.442	496.079	767.019
EPHA8	2046	ENSG00000070886	10.6014	32.1972	25.9905	26.0322
MIR6127	102466615	ENSG00000276835	0.963764	0.975674	4.52009	1.85944
C1QA	712	ENSG00000173372	683.308	277.091	265.555	673.118
C1QC	714	ENSG00000159189	806.67	252.7	354.827	740.057
C1QB	713	ENSG00000173369	1544.91	717.12	696.093	1547.05
EPHB2	2048	ENSG00000133216	115.652	131.716	195.494	327.262
MIR4684	100616391	ENSG00000265422	0	0.975674	1.13002	0
MIR4253	100422914	ENSG00000264014	0	0	1.13002	0
LACTBL1	646262	ENSG00000215906	2.89129	4.87837	7.91015	0.92972
TEX46	729059	ENSG00000227868	0.963764	2.92702	6.78013	4.6486
KDM1A	23028	ENSG00000004487	614.881	599.064	612.472	1077.55
MIR3115	100422866	ENSG00000263793	0	0	0	0
LUZP1	7798	ENSG00000169641	373.94	231.235	374.037	1069.18
HTR1D	3352	ENSG00000179546	3.85505	6.82972	14.6903	16.735
LINC01355	100996511	NA	187.934	158.059	163.853	337.489
HNRNPR	10236	ENSG00000125944	1192.18	1487.9	1219.29	2538.14
ZNF436	80818	ENSG00000125945	354.665	353.194	292.676	926.931
ZNF436-AS1	148898	ENSG00000249087	46.2607	27.3189	46.3309	59.5021
TCEA3	6920	ENSG00000204219	36.623	31.2216	63.2812	48.3455
ASAP3	55616	ENSG00000088280	204.318	153.181	210.184	132.02
E2F2	1870	ENSG00000007968	22.1666	50.735	18.0803	118.075
LOC101928163	101928163	NA	3.85505	1.95135	1.13002	4.6486
ID3	3399	ENSG00000117318	536.816	550.28	274.595	1244.9
MDS2	259283	ENSG00000197880	3.85505	9.75674	13.5603	14.8755
RPL11	6135	ENSG00000142676	930.996	2163.07	1308.56	1892.91
ELOA	6924	ENSG00000011007	462.607	335.632	471.219	974.347
ELOA-AS1	100506963	ENSG00000236810	10.6014	4.87837	3.39006	11.1566
PITHD1	57095	ENSG00000057757	215.883	188.305	282.505	338.418
LYPLA2	11313	ENSG00000011009	136.854	80.9809	94.9218	253.814
GALE	2582	ENSG00000117308	55.8983	49.7594	24.8605	131.091
HMGCL	3155	ENSG00000117305	83.8474	92.689	91.5317	198.96
FUCA1	2517	ENSG00000179163	156.13	63.4188	89.2717	97.6206
CNR2	1269	ENSG00000188822	6.74635	10.7324	10.1702	13.0161
MIR378F	100616492	ENSG00000264926	0	0	0	0.92972
PNRC2	55629	ENSG00000189266	486.701	552.231	477.999	1102.65
SRSF10	10772	ENSG00000188529	478.027	660.531	501.73	1325.78
MYOM3	127294	ENSG00000142661	13.4927	36.0999	54.241	69.729
IL22RA1	58985	ENSG00000142677	5.78258	12.6838	15.8203	18.5944
IFNLR1	163702	ENSG00000185436	61.6809	20.4892	45.2009	18.5944
LOC284632	284632	ENSG00000230023	5.78258	7.80539	18.0803	10.2269
GRHL3	57822	ENSG00000158055	79.9924	23.4162	79.1015	26.0322
STPG1	90529	ENSG00000001460	26.0216	22.4405	63.2812	27.8916
NIPAL3	57185	ENSG00000001461	218.774	94.6404	1272.4	161.771
RCAN3AS	100750325	ENSG00000286061	0.963764	3.9027	1.13002	4.6486
RCAN3	11123	ENSG00000117602	41.4418	22.4405	90.4017	46.486
LOC100506985	100506985	NA	3.85505	2.92702	9.04017	8.36748
NCMAP	400746	ENSG00000184454	10.6014	11.7081	29.3806	17.6647
SRRM1	10250	ENSG00000133226	714.149	729.804	1127.76	1766.47
CLIC4	25932	ENSG00000169504	1941.02	2961.17	2565.15	8531.12
RUNX3	864	ENSG00000020633	32.768	33.1729	25.9905	86.464
MIR6731	102465437	ENSG00000278034	0.963764	0	0	0.92972
MIR4425	100616365	ENSG00000264371	0	0.975674	0	0.92972
SYF2	25949	ENSG00000117614	173.477	180.5	236.174	293.792
RSRP1	57035	ENSG00000117616	508.867	349.291	493.819	1116.59
RHD	6007	ENSG00000187010	5.78258	2.92702	59.8911	70.6588
TMEM50A	23585	ENSG00000183726	66.4997	59.5161	83.6216	92.972
RHCE	6006	ENSG00000188672	26.0216	36.0999	27.1205	34.3997
MACO1	55219	ENSG00000204178	449.114	352.218	459.919	371.888
LDLRAP1	26119	ENSG00000157978	81.9199	31.2216	311.886	80.8857
MAN1C1	57134	ENSG00000117643	140.709	71.2242	192.104	330.051
SELENON	57190	ENSG00000162430	758.482	521.985	574.051	3427.88
MTFR1L	56181	ENSG00000117640	178.296	145.375	218.094	325.402
LOC646471	646471	NA	61.6809	29.2702	70.0613	149.685
AUNIP	79000	ENSG00000127423	15.4202	21.4648	13.5603	54.8535
PAQR7	164091	ENSG00000182749	76.1373	50.735	84.7516	101.34
STMN1	3925	ENSG00000117632	531.998	1211.79	1267.88	1522.88
MIR3917	100500808	ENSG00000283938	0	0	0	0
PAFAH2	5051	ENSG00000158006	122.398	124.886	133.343	228.711
EXTL1	2134	ENSG00000158008	80.9561	106.348	66.6713	80.8857
SLC30A2	7780	ENSG00000158014	4.81882	6.82972	6.78013	13.0161
LOC105376910	105376910	NA	0	0	2.26004	1.85944
TRIM63	84676	ENSG00000158022	5.78258	10.7324	3.39006	16.735
PDIK1L	149420	ENSG00000175087	168.659	287.824	149.163	247.306
FAM110D	79927	ENSG00000197245	8.67387	17.5621	21.4704	28.8213
ZNF593	51042	ENSG00000142684	26.0216	34.1486	24.8605	47.4157
CNKSR1	10256	ENSG00000142675	11.5652	15.6108	36.1607	25.1025
CATSPER4	378807	ENSG00000188782	7.71011	6.82972	15.8203	16.735
LOC101928303	101928303	ENSG00000236155	4.81882	9.75674	10.1702	5.57832
CEP85	64793	ENSG00000130695	90.5938	153.181	245.215	438.828
SH3BGRL3	83442	ENSG00000142669	200.463	190.256	188.714	809.787
UBXN11	91544	ENSG00000158062	52.0432	40.9783	39.5508	127.372
CD52	1043	ENSG00000169442	19.2753	5.85404	2.26004	19.5241
CRYBG2	55057	ENSG00000176092	14.4565	14.6351	22.6004	28.8213
ZNF683	257101	ENSG00000176083	6.74635	5.85404	16.9503	22.3133
LIN28A	79727	ENSG00000131914	22.1666	23.4162	27.1205	28.8213
DHDDS	79947	ENSG00000117682	203.354	119.032	216.964	438.828
LOC101928324	101928324	NA	26.9854	13.6594	23.7305	57.6427
HMGN2	3151	ENSG00000198830	786.431	1134.71	627.162	2856.1
RPS6KA1	6195	ENSG00000117676	176.369	92.689	164.983	143.177
MIR1976	100302190	ENSG00000238705	0	0.975674	0	0
LOC101928728	101928728	ENSG00000260063	42.4056	56.5891	35.0307	82.7451
ARID1A	8289	ENSG00000117713	1065.92	741.512	1269.01	1799.94
PIGV	55650	ENSG00000060642	76.1373	89.762	93.7918	175.717
ZDHHC18	84243	ENSG00000204160	94.4488	66.3458	62.1512	178.506
SFN	2810	ENSG00000175793	2.89129	5.85404	3.39006	8.36748
GPN2	54707	ENSG00000142751	87.7025	52.6864	102.832	166.42
GPATCH3	63906	ENSG00000198746	62.6446	69.2728	80.2315	144.107
NUDC	10726	ENSG00000090273	192.753	230.259	284.765	612.686
NR0B2	8431	ENSG00000131910	0	8.78106	9.04017	2.78916
KDF1	126695	ENSG00000175707	6.74635	5.85404	7.91015	25.1025
TRNP1	388610	ENSG00000253368	105.05	80.0053	59.8911	26.9619
TENT5B	115572	ENSG00000158246	9.63764	15.6108	18.0803	8.36748
SLC9A1	6548	ENSG00000090020	145.528	94.6404	120.912	593.162
WDTC1	23038	ENSG00000142784	357.556	201.964	420.368	542.027
TMEM222	84065	ENSG00000186501	186.006	124.886	146.903	238.938
ACTG1P20	644961	NA	35.6593	15.6108	20.3404	66.0102
RNU6-48P	100887744	ENSG00000206888	0	0	0	0
SYTL1	84958	ENSG00000142765	12.5289	16.5865	12.4302	53.9238
MAP3K6	9064	ENSG00000142733	170.586	98.5431	101.702	515.065
FCN3	8547	ENSG00000142748	4.81882	8.78106	9.04017	23.243
CD164L2	388611	ENSG00000174950	2.89129	8.78106	7.91015	6.50804
GPR3	2827	ENSG00000181773	33.7317	11.7081	11.3002	58.5724
WASF2	10163	ENSG00000158195	660.178	390.27	1072.39	1727.42
AHDC1	27245	ENSG00000126705	345.027	275.14	251.995	719.604
FGR	2268	ENSG00000000938	100.231	47.808	71.1914	130.161
IFI6	2537	ENSG00000126709	776.793	182.451	160.463	632.21
FAM76A	199870	ENSG00000009780	152.275	139.521	146.903	200.82
STX12	23673	ENSG00000117758	979.184	855.666	909.667	992.941
PPP1R8	5511	ENSG00000117751	269.854	240.016	282.505	422.093
SCARNA1	677774	ENSG00000252947	4.81882	3.9027	0	7.43776
THEMIS2	9473	ENSG00000130775	223.593	84.8836	157.073	279.846
RPA2	6118	ENSG00000117748	217.811	240.016	166.113	414.655
SMPDL3B	27293	ENSG00000130768	28.9129	13.6594	28.2505	21.3836
XKR8	55113	ENSG00000158156	26.0216	9.75674	32.7706	23.243
EYA3	2140	ENSG00000158161	305.513	180.5	323.186	598.74
PTAFR	5724	ENSG00000169403	143.601	45.8567	142.383	89.2532
DNAJC8	22826	ENSG00000126698	423.092	483.934	489.299	1001.31
ATP5IF1	93974	ENSG00000130770	184.079	172.694	166.113	238.008
SESN2	83667	ENSG00000130766	204.318	163.913	96.0518	586.654
MED18	54797	ENSG00000130772	53.007	45.8567	51.981	137.599
PHACTR4	65979	ENSG00000204138	260.216	219.527	335.616	672.188
RCC1	1104	ENSG00000180198	57.8258	90.7377	63.2812	251.025
SNHG3	8420	ENSG00000242125	79.0286	47.808	64.4112	117.145
SNORA73A	6080	ENSG00000274266	344.064	365.878	215.834	505.768
SNORA73B	26768	ENSG00000200087	164.804	215.624	97.1819	214.765
TRNAU1AP	54952	ENSG00000180098	122.398	91.7133	125.432	248.235
SNHG12	85028	ENSG00000197989	37.5868	57.5648	28.2505	116.215
SNORD99	692212	ENSG00000221539	8.67387	1.95135	7.91015	6.50804
SNORA61	677838	ENSG00000278274	8.67387	7.80539	7.91015	17.6647
SNORA44	677825	ENSG00000273544	3.85505	4.87837	3.39006	14.8755
SNORA16A	692073	ENSG00000280498	10.6014	10.7324	7.91015	17.6647
RAB42	115273	ENSG00000188060	18.3115	8.78106	1.13002	18.5944
TAF12	6883	ENSG00000120656	139.746	150.254	109.612	303.089
RNU11	26824	ENSG00000274978	19.2753	31.2216	13.5603	71.5885
GMEB1	10691	ENSG00000162419	64.5722	56.5891	79.1015	201.749
YTHDF2	51441	ENSG00000198492	258.289	256.602	210.184	715.885
OPRD1	4985	ENSG00000116329	3.85505	4.87837	7.91015	78.0965
EPB41	2035	ENSG00000159023	320.933	473.202	420.368	393.272
TMEM200B	399474	ENSG00000253304	7.71011	9.75674	21.4704	19.5241
SRSF4	6429	ENSG00000116350	244.796	191.232	384.207	829.311
MECR	51102	ENSG00000116353	118.543	77.0782	118.652	136.669
PTPRU	10076	ENSG00000060656	104.086	111.227	133.343	95.7612
LINC01756	101928460	ENSG00000230523	1.92753	7.80539	14.6903	10.2269
LINC01648	101929406	ENSG00000233399	4.81882	2.92702	10.1702	5.57832
MATN1	4146	ENSG00000162510	7.71011	20.4892	16.9503	25.1025
MATN1-AS1	100129196	ENSG00000186056	7.71011	14.6351	28.2505	36.2591
LAPTM5	7805	ENSG00000162511	837.511	493.691	879.157	992.012
MIR4420	100616164	ENSG00000264773	0	0	1.13002	2.78916
LOC400748	400748	NA	3.85505	14.6351	15.8203	12.0864
SDC3	9672	ENSG00000162512	3634.35	1437.17	2196.76	2460.04
PUM1	9698	ENSG00000134644	1111.22	849.812	1143.58	1577.74
SNORD103A	692234	NA	7.71011	3.9027	5.65011	13.0161
SNORD103B	692235	NA	7.71011	4.87837	5.65011	13.0161
SNORD103C	692200	NA	0.963764	0.975674	1.13002	1.85944
NKAIN1	79570	ENSG00000084628	114.688	98.5431	131.082	27.8916
SNRNP40	9410	ENSG00000060688	186.006	161.962	158.203	453.704
ZCCHC17	51538	ENSG00000121766	318.042	279.043	308.496	308.667
FABP3	2170	ENSG00000121769	125.289	33.1729	109.612	74.3776
SERINC2	347735	ENSG00000168528	14.4565	16.5865	22.6004	57.6427
LINC01225	149086	ENSG00000260386	5.78258	6.82972	11.3002	13.9458
LINC01226	284551	NA	5.78258	8.78106	22.6004	20.4539
TINAGL1	64129	ENSG00000142910	37.5868	11.7081	66.6713	109.707
HCRTR1	3061	ENSG00000121764	94.4488	9.75674	15.8203	78.0965
PEF1	553115	ENSG00000162517	200.463	149.278	150.293	360.732
COL16A1	1307	ENSG00000084636	1873.56	316.118	1249.8	3615.68
ADGRB2	576	ENSG00000121753	842.329	339.534	496.079	980.855
MIR4254	100423028	ENSG00000266580	1.92753	0.975674	4.52009	2.78916
SPOCD1	90853	ENSG00000134668	48.1882	78.0539	30.5106	163.631
PTP4A2	8073	ENSG00000184007	1121.82	1158.12	3713.25	2498.16
KHDRBS1	10657	ENSG00000121774	455.86	751.269	542.41	1144.49
TMEM39B	55116	ENSG00000121775	99.2677	82.9323	100.572	241.727
MIR5585	100847018	ENSG00000266203	3.85505	0	0	0
KPNA6	23633	ENSG00000025800	671.743	521.985	734.514	1400.16
TXLNA	200081	ENSG00000084652	526.215	363.926	449.749	1672.57
CCDC28B	79140	ENSG00000160050	89.63	56.5891	54.241	106.918
TMEM234	56063	ENSG00000160055	92.5213	64.3945	74.5814	151.544
IQCC	55721	ENSG00000160051	51.0795	35.1243	42.9408	117.145
DCDC2B	149069	ENSG00000222046	53.007	34.1486	46.3309	72.5182
EIF3I	8668	ENSG00000084623	218.774	353.194	245.215	687.993
MTMR9LP	339483	NA	84.8112	32.1972	54.241	102.269
FAM167B	84734	ENSG00000183615	3.85505	1.95135	9.04017	12.0864
LCK	3932	ENSG00000182866	13.4927	22.4405	14.6903	36.2591
HDAC1	3065	ENSG00000116478	176.369	158.059	216.964	491.822
MARCKSL1	65108	ENSG00000175130	1141.1	1361.06	1406.88	1252.33
FAM229A	100128071	ENSG00000225828	13.4927	1.95135	4.52009	12.0864
TSSK3	81629	ENSG00000162526	32.768	19.5135	41.8108	54.8535
BSDC1	55108	ENSG00000160058	612.954	398.075	622.642	795.841
ZBTB8B	728116	ENSG00000273274	110.833	37.0756	57.6311	74.3776
ZBTB8A	653121	ENSG00000160062	192.753	155.132	177.413	393.272
ZBTB8OS	339487	ENSG00000176261	199.499	130.74	171.763	373.748
RBBP4	5928	ENSG00000162521	1038.94	1120.07	970.688	2411.69
SYNC	81493	ENSG00000162520	44.3331	11.7081	27.1205	49.2752
KIAA1522	57648	ENSG00000162522	87.7025	43.9053	79.1015	196.171
YARS	8565	ENSG00000134684	262.144	322.948	324.316	862.781
S100PBP	64766	ENSG00000116497	407.672	285.872	448.619	846.046
FNDC5	252995	ENSG00000160097	161.912	105.373	108.482	152.474
HPCA	3208	ENSG00000121905	161.912	48.7837	93.7918	70.6588
TMEM54	113452	ENSG00000121900	95.4126	60.4918	49.7209	94.8315
RNF19B	127544	ENSG00000116514	202.39	126.838	169.503	289.143
AK2	204	ENSG00000004455	622.591	723.95	752.594	1624.22
AZIN2	113451	ENSG00000142920	172.514	73.1755	201.144	224.063
TRIM62	55223	ENSG00000116525	298.767	84.8836	206.794	753.074
ZNF362	149076	ENSG00000160094	376.832	232.21	370.647	600.599
A3GALT2	127550	ENSG00000184389	5.78258	1.95135	5.65011	8.36748
PHC2	1912	ENSG00000134686	904.01	700.534	868.987	2179.26
MIR3605	100500853	ENSG00000284154	1.92753	2.92702	1.13002	5.57832
LOC101929464	101929464	ENSG00000233246	7.71011	8.78106	6.78013	13.9458
ZSCAN20	7579	ENSG00000121903	220.702	122.935	220.354	354.224
CSMD2	114784	ENSG00000121904	694.874	416.613	456.529	396.061
HMGB4	127540	ENSG00000176256	15.4202	8.78106	10.1702	13.0161
CSMD2-AS1	402779	ENSG00000231163	26.9854	26.3432	15.8203	18.5944
C1orf94	84970	ENSG00000142698	49.1519	57.5648	24.8605	35.3294
MIR552	693137	ENSG00000207941	0	0.975674	0	0
GJB5	2709	ENSG00000189280	14.4565	7.80539	12.4302	16.735
GJB4	127534	ENSG00000189433	17.3477	15.6108	19.2104	25.1025
GJB3	2707	ENSG00000188910	11.5652	9.75674	7.91015	10.2269
GJA4	2701	ENSG00000187513	37.5868	26.3432	23.7305	133.88
SMIM12	113444	ENSG00000163866	181.188	141.473	198.884	291.003
DLGAP3	58512	ENSG00000116544	224.557	101.47	230.524	88.3234
LOC653160	653160	ENSG00000241014	32.768	13.6594	28.2505	45.5563
TMEM35B	100506144	ENSG00000243749	65.5359	38.0513	42.9408	103.199
ZMYM6	9204	ENSG00000163867	372.977	226.356	355.957	450.914
ZMYM1	79830	ENSG00000197056	235.158	266.359	219.224	583.864
SFPQ	6421	ENSG00000116560	3342.33	2200.14	2505.26	4487.76
ZMYM4	9202	ENSG00000146463	1121.82	992.26	1146.97	1857.58
KIAA0319L	79932	ENSG00000142687	565.729	363.926	592.131	992.941
NCDN	23154	ENSG00000020129	485.737	188.305	455.399	403.499
TFAP2E	339488	ENSG00000116819	32.768	15.6108	44.0708	28.8213
PSMB2	5690	ENSG00000126067	310.332	345.389	423.758	767.949
C1orf216	127703	ENSG00000142686	177.333	120.008	124.302	181.295
CLSPN	63967	ENSG00000092853	67.4635	167.816	47.4609	780.035
AGO4	192670	ENSG00000134698	528.142	329.778	567.271	566.2
AGO1	26523	ENSG00000092847	633.193	360.999	709.654	1434.56
AGO3	192669	ENSG00000126070	705.475	421.491	795.535	1371.34
TEKT2	27285	ENSG00000092850	10.6014	20.4892	29.3806	36.2591
ADPRHL2	54936	ENSG00000116863	83.8474	72.1999	76.8415	195.241
COL8A2	1296	ENSG00000171812	50.1157	23.4162	61.0212	92.0423
TRAPPC3	27095	ENSG00000054116	139.746	101.47	126.562	366.31
MAP7D1	55700	ENSG00000116871	593.678	425.394	1267.88	1405.74
THRAP3	9967	ENSG00000054118	1104.47	1039.09	1281.44	2264.8
SH3D21	79729	ENSG00000214193	38.5505	51.7107	57.6311	110.637
EVA1B	55194	ENSG00000142694	28.9129	28.2945	23.7305	168.279
STK40	83931	ENSG00000196182	159.985	135.619	150.293	646.156
LSM10	84967	ENSG00000181817	9.63764	21.4648	19.2104	37.1888
OSCP1	127700	ENSG00000116885	57.8258	45.8567	68.9313	116.215
MRPS15	64960	ENSG00000116898	101.195	119.032	89.2717	305.878
CSF3R	1441	ENSG00000119535	256.361	68.2972	187.584	206.398
GRIK3	2899	ENSG00000163873	1231.69	1014.7	684.793	815.365
MIR4255	100422898	ENSG00000264698	0	0	3.39006	0
LINC01137	728431	ENSG00000233621	14.4565	16.5865	13.5603	83.6748
ZC3H12A	80149	ENSG00000163874	70.3547	34.1486	54.241	219.414
MIR6732	102465438	ENSG00000283724	0	0	0	0
MEAF6	64769	ENSG00000163875	329.607	388.318	322.056	449.985
MIR5581	100847010	ENSG00000263675	0.963764	1.95135	6.78013	2.78916
SNIP1	79753	ENSG00000163877	119.507	143.424	116.392	270.549
DNALI1	7802	ENSG00000163879	159.021	160.986	262.165	290.073
GNL2	29889	ENSG00000134697	188.898	224.405	197.754	754.003
RSPO1	284654	ENSG00000169218	5.78258	14.6351	16.9503	12.0864
C1orf109	54955	ENSG00000116922	107.942	115.13	81.3615	188.733
CDCA8	55143	ENSG00000134690	9.63764	38.0513	27.1205	214.765
EPHA10	284656	ENSG00000183317	65.5359	40.0026	88.1417	36.2591
MANEAL	149175	ENSG00000185090	156.13	153.181	122.042	246.376
YRDC	79693	ENSG00000196449	70.3547	71.2242	51.981	132.95
C1orf122	127687	ENSG00000197982	77.1011	87.8106	98.3119	218.484
MTF1	4520	ENSG00000188786	162.876	120.984	238.435	392.342
INPP5B	3633	ENSG00000204084	250.579	184.402	311.886	686.134
SF3A3	10946	ENSG00000183431	384.542	418.564	392.117	1425.26
FHL3	2275	ENSG00000183386	77.1011	65.3701	62.1512	358.872
UTP11	51118	ENSG00000183520	148.42	200.989	169.503	551.324
POU3F1	5453	ENSG00000185668	7.71011	5.85404	13.5603	22.3133
MIR3659	100500801	ENSG00000265596	0.963764	0	1.13002	2.78916
LINC01343	339442	ENSG00000237290	7.71011	13.6594	13.5603	14.8755
RRAGC	64121	ENSG00000116954	129.144	153.181	142.383	310.527
GJA9-MYCBP	100527950	NA	26.0216	6.82972	15.8203	13.9458
MYCBP	26292	ENSG00000214114	3.85505	1.95135	2.26004	4.6486
GJA9	81025	ENSG00000131233	0	0	0	0
RHBDL2	54933	ENSG00000158315	101.195	36.0999	140.123	92.972
AKIRIN1	79647	ENSG00000174574	284.31	275.14	371.777	613.616
NDUFS5	4725	ENSG00000168653	296.839	400.026	263.295	599.67
MACF1	23499	ENSG00000127603	10890.5	4312.48	10789.4	15469.6
KIAA0754	643314	NA	572.476	240.991	517.55	1096.14
LOC105378950	105378950	NA	10.6014	4.87837	10.1702	14.8755
BMP8A	353500	ENSG00000183682	187.934	118.057	169.503	315.175
PPIEL	728448	ENSG00000243970	215.883	136.594	135.603	291.003
PABPC4	8761	ENSG00000090621	428.875	347.34	513.03	1348.09
PABPC4-AS1	101929516	NA	4.81882	15.6108	16.9503	32.5402
SNORA55	677834	ENSG00000201457	3.85505	0.975674	1.13002	13.0161
HEYL	26508	ENSG00000163909	116.615	80.0053	198.884	445.336
NT5C1A	84618	ENSG00000116981	63.6084	6.82972	51.981	17.6647
HPCAL4	51440	ENSG00000116983	854.858	178.548	888.197	36.2591
PPIE	10450	ENSG00000084072	259.252	148.302	220.354	299.37
BMP8B	656	ENSG00000116985	134.927	87.8106	100.572	117.145
OXCT2	64064	ENSG00000198754	16.384	21.4648	19.2104	26.0322
LOC105378951	105378951	NA	6.74635	12.6838	11.3002	13.0161
LOC101929536	101929536	ENSG00000261798	4.81882	5.85404	3.39006	3.71888
TRIT1	54802	ENSG00000043514	189.861	162.938	150.293	265.9
MYCL	4610	ENSG00000116990	185.043	47.808	55.3711	87.3937
MFSD2A	84879	ENSG00000168389	506.94	219.527	196.624	595.951
CAP1	10487	ENSG00000131236	921.358	672.239	945.828	2202.51
PPT1	5538	ENSG00000131238	1012.92	715.169	891.587	1353.67
RLF	6018	ENSG00000117000	575.367	629.31	589.871	1020.83
TMCO2	127391	ENSG00000188800	1.92753	1.95135	2.26004	3.71888
ZMPSTE24	10269	ENSG00000084073	372.977	486.861	350.307	937.158
COL9A2	1298	ENSG00000049089	372.013	147.327	560.491	179.436
SMAP2	64744	ENSG00000084070	809.561	311.24	937.918	629.421
ZFP69B	65243	ENSG00000187801	91.5575	97.5674	71.1914	176.647
ZFP69	339559	ENSG00000187815	136.854	108.3	73.4514	155.263
EXO5	64789	ENSG00000164002	77.1011	68.2972	67.8013	172.928
ZNF684	127396	ENSG00000117010	66.4997	50.735	54.241	125.512
RIMS3	9783	ENSG00000117016	189.861	99.5187	442.968	162.701
NFYC-AS1	100130557	NA	55.8983	53.6621	67.8013	108.777
NFYC	4802	ENSG00000066136	211.064	172.694	221.484	378.396
MIR30E	407034	ENSG00000198974	1.92753	0.975674	1.13002	1.85944
MIR30C1	407031	ENSG00000207962	1.92753	1.95135	1.13002	7.43776
KCNQ4	9132	ENSG00000117013	75.1736	45.8567	66.6713	81.8154
CITED4	163732	ENSG00000179862	16.384	11.7081	13.5603	7.43776
CTPS1	1503	ENSG00000171793	122.398	112.202	88.1417	575.497
SLFNL1-AS1	100507178	ENSG00000281207	25.0579	16.5865	40.6808	79.0262
SLFNL1	200172	ENSG00000171790	27.9491	13.6594	15.8203	57.6427
SCMH1	22955	ENSG00000010803	220.702	164.889	247.475	528.081
FOXO6	100132074	ENSG00000204060	61.6809	20.4892	31.6406	80.8857
EDN2	1907	ENSG00000127129	0	8.78106	3.39006	5.57832
HIVEP3	59269	ENSG00000127124	221.666	114.154	276.855	451.844
GUCA2B	2981	ENSG00000044012	0.963764	2.92702	3.39006	1.85944
GUCA2A	2980	ENSG00000197273	0.963764	0.975674	3.39006	4.6486
FOXJ3	22887	ENSG00000198815	521.396	506.375	630.552	1093.35
RIMKLA	284716	ENSG00000177181	116.615	110.251	177.413	136.669
ZMYND12	84217	ENSG00000066185	7.71011	4.87837	22.6004	12.0864
PPCS	79717	ENSG00000127125	62.6446	27.3189	97.1819	62.2913
CCDC30	728621	ENSG00000186409	91.5575	67.3215	171.763	125.512
PPIH	10465	ENSG00000171960	78.0649	102.446	70.0613	145.966
YBX1	4904	ENSG00000065978	1560.33	1986.47	1617.06	4938.68
CLDN19	149461	ENSG00000164007	3.85505	8.78106	13.5603	16.735
P3H1	64175	ENSG00000117385	113.724	106.348	91.5317	528.081
C1orf50	79078	ENSG00000164008	51.0795	40.9783	59.8911	63.221
TMEM269	100129924	ENSG00000274386	2.89129	4.87837	10.1702	13.9458
SVBP	374969	ENSG00000177868	29.8767	29.2702	32.7706	77.1668
ERMAP	114625	ENSG00000164010	177.333	104.397	168.373	381.185
ZNF691	51058	ENSG00000164011	50.1157	60.4918	73.4514	125.512
LOC339539	339539	NA	4.81882	7.80539	9.04017	19.5241
SLC2A1	6513	ENSG00000117394	718.004	384.415	640.722	946.455
SLC2A1-AS1	440584	ENSG00000227533	22.1666	9.75674	25.9905	16.735
FAM183A	440585	ENSG00000186973	8.67387	12.6838	27.1205	31.6105
EBNA1BP2	10969	ENSG00000117395	142.637	196.11	219.224	526.222
MIR6733	102465439	ENSG00000284410	0	0	0	0
CFAP57	149465	ENSG00000243710	25.0579	26.3432	48.5909	62.2913
TMEM125	128218	ENSG00000179178	2.89129	5.85404	118.652	9.2972
C1orf210	149466	ENSG00000253313	6.74635	4.87837	18.0803	9.2972
TIE1	7075	ENSG00000066056	223.593	99.5187	143.513	247.306
MPL	4352	ENSG00000117400	21.2028	26.3432	51.981	35.3294
CDC20	991	ENSG00000117399	12.5289	39.027	32.7706	394.201
ELOVL1	64834	ENSG00000066322	106.014	75.1269	439.578	302.159
MIR6734	102466723	ENSG00000283836	0	0	0	0
MED8	112950	ENSG00000159479	97.3401	70.2485	89.2717	191.522
SZT2	23334	ENSG00000198198	757.518	368.805	837.346	1080.34
MIR6735	102465440	ENSG00000274975	0	0	0	0.92972
HYI	81888	ENSG00000178922	20.239	12.6838	14.6903	35.3294
PTPRF	5792	ENSG00000142949	450.078	506.375	810.225	343.997
KDM4A	9682	ENSG00000066135	355.629	304.41	302.846	805.138
KDM4A-AS1	100132774	NA	16.384	9.75674	22.6004	33.4699
ST3GAL3	6487	ENSG00000126091	143.601	97.5674	128.822	248.235
LOC101929592	101929592	ENSG00000229444	9.63764	9.75674	10.1702	20.4539
MIR6079	102464830	ENSG00000283477	0.963764	3.9027	2.26004	4.6486
ARTN	9048	ENSG00000117407	15.4202	16.5865	29.3806	45.5563
IPO13	9670	ENSG00000117408	495.375	243.918	1028.32	590.373
DPH2	1802	ENSG00000132768	92.5213	88.7863	68.9313	156.193
ATP6V0B	533	ENSG00000117410	211.064	190.256	183.063	308.667
B4GALT2	8704	ENSG00000117411	164.804	127.813	159.333	263.111
CCDC24	149473	ENSG00000159214	29.8767	36.0999	31.6406	98.5504
SLC6A9	6536	ENSG00000196517	155.166	79.0296	248.605	77.1668
KLF17	128209	ENSG00000171872	29.8767	30.2459	29.3806	47.4157
KLF18	105378952	ENSG00000283039	7.71011	7.80539	2.26004	15.8052
DMAP1	55929	ENSG00000178028	100.231	81.9566	116.392	182.225
ERI3	79033	ENSG00000117419	328.643	232.21	301.716	357.942
ERI3-IT1	100874278	ENSG00000233602	28.9129	14.6351	29.3806	55.7832
RNF220	55182	ENSG00000187147	292.984	214.648	793.275	304.019
MIR5584	100847089	ENSG00000263381	0	3.9027	3.39006	0.92972
TMEM53	79639	ENSG00000126106	29.8767	13.6594	49.7209	48.3455
ARMH1	339541	ENSG00000198520	45.2969	37.0756	57.6311	70.6588
RNU5F-1	26828	ENSG00000199377	3.85505	0	3.39006	5.57832
RNU5D-1	26830	ENSG00000200169	12.5289	56.5891	7.91015	26.0322
KIF2C	11004	ENSG00000142945	36.623	91.7133	31.6406	532.73
RPS8	6202	ENSG00000142937	1083.27	2555.29	1317.61	1616.78
SNORD55	26811	ENSG00000264294	0	5.85404	1.13002	4.6486
SNORD46	94161	ENSG00000200913	0	0	0	0.92972
SNORD38A	94162	ENSG00000202031	0	0	0	0.92972
SNORD38B	94163	ENSG00000281859	1.92753	0.975674	2.26004	3.71888
BEST4	266675	ENSG00000142959	13.4927	19.5135	18.0803	38.1185
PLK3	1263	ENSG00000173846	81.9199	39.027	87.0117	267.759
TCTEX1D4	343521	ENSG00000188396	26.9854	4.87837	25.9905	77.1668
BTBD19	149478	ENSG00000222009	69.391	25.3675	80.2315	244.516
PTCH2	8643	ENSG00000117425	42.4056	36.0999	50.851	112.496
EIF2B3	8891	ENSG00000070785	113.724	104.397	118.652	271.478
HECTD3	79654	ENSG00000126107	175.405	156.108	178.543	392.342
UROD	7389	ENSG00000126088	187.934	170.743	150.293	304.019
ZSWIM5	57643	ENSG00000162415	178.296	157.083	213.574	285.424
LINC01144	400752	ENSG00000281912	14.4565	18.5378	29.3806	25.1025
HPDL	84842	ENSG00000186603	13.4927	19.5135	13.5603	10.2269
MUTYH	4595	ENSG00000132781	124.326	88.7863	110.742	229.641
TOE1	114034	ENSG00000132773	70.3547	55.6134	66.6713	159.912
TESK2	10420	ENSG00000070759	63.6084	39.027	125.432	85.5343
CCDC163	126661	ENSG00000280670	62.6446	42.9296	66.6713	54.8535
MMACHC	25974	ENSG00000132763	71.3185	52.6864	109.612	126.442
PRDX1	5052	ENSG00000117450	883.771	486.861	749.204	940.877
AKR1A1	10327	ENSG00000117448	159.021	95.616	115.262	156.193
NASP	4678	ENSG00000132780	489.592	410.759	589.871	1481.97
CCDC17	149483	ENSG00000159588	42.4056	17.5621	44.0708	85.5343
GPBP1L1	60313	ENSG00000159592	478.027	389.294	662.193	992.012
RPS15AP10	728963	NA	16.384	8.78106	14.6903	21.3836
TMEM69	51249	ENSG00000159596	118.543	107.324	133.343	207.328
IPP	3652	ENSG00000197429	112.76	139.521	141.253	285.424
MAST2	23139	ENSG00000086015	343.1	282.945	297.196	978.066
PIK3R3	8503	ENSG00000117461	419.237	405.88	216.964	1087.77
LOC101929626	101929626	ENSG00000227857	3.85505	9.75674	6.78013	6.50804
TSPAN1	10103	ENSG00000117472	14.4565	14.6351	22.6004	34.3997
POMGNT1	55624	ENSG00000085998	343.1	323.924	376.297	683.345
LURAP1	541468	ENSG00000171357	22.1666	13.6594	44.0708	33.4699
RAD54L	8438	ENSG00000085999	37.5868	47.808	49.7209	201.749
LRRC41	10489	ENSG00000132128	321.897	210.746	314.146	644.296
UQCRH	7388	ENSG00000173660	191.789	316.118	148.033	432.32
NSUN4	387338	ENSG00000117481	188.898	152.205	155.943	335.629
FAAH	2166	ENSG00000117480	82.8837	59.5161	185.324	41.8374
FAAHP1	729041	NA	2.89129	12.6838	7.91015	9.2972
LINC01398	101929651	ENSG00000224863	3.85505	0.975674	3.39006	4.6486
DMBX1	127343	ENSG00000197587	9.63764	18.5378	19.2104	19.5241
MKNK1-AS1	100507423	ENSG00000269956	20.239	23.4162	24.8605	29.7511
KNCN	148930	ENSG00000162456	7.71011	13.6594	14.6903	17.6647
MKNK1	8569	ENSG00000079277	308.404	155.132	230.524	346.786
MOB3C	148932	ENSG00000142961	141.673	68.2972	97.1819	213.836
ATPAF1	64756	ENSG00000123472	342.136	252.7	385.337	438.828
TEX38	374973	ENSG00000186118	2.89129	2.92702	7.91015	13.9458
EFCAB14-AS1	100130197	ENSG00000228237	10.6014	6.82972	10.1702	19.5241
EFCAB14	9813	ENSG00000159658	1706.83	1079.1	2234.05	1828.76
CYP4B1	1580	ENSG00000142973	5.78258	7.80539	15.8203	10.2269
CYP4Z2P	163720	ENSG00000154198	3.85505	6.82972	12.4302	15.8052
CYP4A11	1579	ENSG00000187048	8.67387	11.7081	21.4704	26.9619
CYP4X1	260293	ENSG00000186377	34.6955	27.3189	72.3214	53.9238
CYP4Z1	199974	ENSG00000186160	15.4202	15.6108	23.7305	25.1025
CYP4A22	284541	ENSG00000162365	20.239	15.6108	30.5106	55.7832
LINC00853	100874253	ENSG00000224805	1.92753	0.975674	2.26004	7.43776
PDZK1IP1	10158	ENSG00000162366	2.89129	4.87837	3.39006	6.50804
TAL1	6886	ENSG00000162367	141.673	57.5648	212.444	76.2371
STIL	6491	ENSG00000123473	79.0286	166.84	84.7516	684.274
CMPK1	51727	ENSG00000162368	464.534	739.561	629.422	1136.12
LINC01389	102724077	NA	11.5652	10.7324	5.65011	13.0161
FOXE3	2301	ENSG00000186790	4.81882	6.82972	5.65011	12.0864
FOXD2-AS1	84793	ENSG00000237424	11.5652	9.75674	27.1205	32.5402
FOXD2	2306	ENSG00000186564	9.63764	29.2702	13.5603	26.0322
TRABD2B	388630	ENSG00000269113	13.4927	29.2702	41.8108	94.8315
SKINT1L	391037	NA	6.74635	5.85404	19.2104	23.243
SLC5A9	200010	ENSG00000117834	31.8042	25.3675	73.4514	158.982
SPATA6	54558	ENSG00000132122	259.252	160.011	581.961	1121.24
AGBL4	84871	ENSG00000186094	62.6446	56.5891	114.132	111.566
BEND5	79656	ENSG00000162373	78.0649	67.3215	58.7611	132.95
LOC101929721	101929721	ENSG00000230114	3.85505	2.92702	4.52009	1.85944
AGBL4-IT1	100874313	ENSG00000225623	6.74635	5.85404	10.1702	15.8052
ELAVL4	1996	ENSG00000162374	483.809	792.247	337.876	66.0102
DMRTA2	63950	ENSG00000142700	9.63764	6.82972	24.8605	16.735
FAF1	11124	ENSG00000185104	343.1	275.14	484.779	611.756
CDKN2C	1031	ENSG00000123080	64.5722	66.3458	72.3214	648.015
MIR4421	100616189	ENSG00000265538	0	0	0	0.92972
MIR6500	102466656	ENSG00000275816	0	0	1.13002	0.92972
C1orf185	284546	ENSG00000204006	2.89129	2.92702	4.52009	11.1566
RNF11	26994	ENSG00000123091	623.555	554.183	659.933	882.305
TTC39A	22996	ENSG00000085831	26.9854	31.2216	57.6311	84.6046
TTC39A-AS1	102724097	ENSG00000261664	1.92753	0.975674	2.26004	1.85944
EPS15	2060	ENSG00000085832	825.945	492.715	1736.84	624.772
OSBPL9	114883	ENSG00000117859	593.678	448.81	733.384	1023.62
NRDC	4898	ENSG00000078618	667.888	600.039	684.793	1315.55
MIR761	100313892	ENSG00000283899	0	0	0	0
RAB3B	5865	ENSG00000169213	61.6809	82.9323	223.744	134.809
TXNDC12	51060	ENSG00000117862	284.31	311.24	294.936	575.497
KTI12	112970	ENSG00000198841	0	0	0	0
TXNDC12-AS1	104355143	ENSG00000228369	1.92753	2.92702	11.3002	9.2972
BTF3L4	91408	ENSG00000134717	470.317	572.721	507.38	653.593
ZFYVE9	9372	ENSG00000157077	434.657	390.27	596.651	442.547
CC2D1B	200014	ENSG00000154222	315.151	149.278	369.517	559.692
ORC1	4998	ENSG00000085840	23.1303	49.7594	20.3404	157.123
PRPF38A	84950	ENSG00000134748	268.89	289.775	371.777	577.356
TUT4	23318	ENSG00000134744	838.474	703.461	976.339	1307.19
GPX7	2882	ENSG00000116157	50.1157	61.4675	41.8108	225.922
SHISAL2A	348378	ENSG00000182183	8.67387	8.78106	29.3806	23.243
COA7	65260	ENSG00000162377	45.2969	59.5161	47.4609	117.145
ZYG11B	79699	ENSG00000162378	933.887	772.734	754.854	1204.92
ZYG11A	440590	ENSG00000203995	7.71011	18.5378	16.9503	23.243
ECHDC2	55268	ENSG00000121310	122.398	54.6377	237.305	129.231
SCP2	6342	ENSG00000116171	275.636	297.581	266.685	408.147
PODN	127435	ENSG00000174348	46.2607	90.7377	96.0518	71.5885
SLC1A7	6512	ENSG00000162383	15.4202	29.2702	33.9006	15.8052
CPT2	1376	ENSG00000157184	154.202	117.081	144.643	171.069
C1orf123	54987	ENSG00000162384	193.716	158.059	196.624	190.593
MAGOH	4116	ENSG00000162385	51.0795	40.9783	45.2009	76.2371
LOC100507564	100507564	ENSG00000226754	10.6014	15.6108	9.04017	24.1727
LRP8	7804	ENSG00000157193	1210.49	402.953	396.638	880.445
SLC25A3P1	163742	ENSG00000236253	0	0.975674	2.26004	1.85944
DMRTB1	63948	ENSG00000143006	4.81882	4.87837	7.91015	5.57832
GLIS1	148979	ENSG00000174332	23.1303	13.6594	44.0708	16.735
NDC1	55706	ENSG00000058804	124.326	263.432	145.773	265.9
YIPF1	54432	ENSG00000058799	143.601	87.8106	120.912	135.739
DIO1	1733	ENSG00000211452	4.81882	5.85404	22.6004	13.9458
HSPB11	51668	ENSG00000081870	53.9708	56.5891	80.2315	118.075
LRRC42	115353	ENSG00000116212	46.2607	59.5161	46.3309	100.41
LDLRAD1	388633	ENSG00000203985	5.78258	6.82972	7.91015	6.50804
TMEM59	9528	ENSG00000116209	442.368	476.129	596.651	464.86
TCEANC2	127428	ENSG00000116205	133.963	111.227	230.524	177.577
MIR4781	100616315	ENSG00000283749	0	0	1.13002	0
CDCP2	200008	ENSG00000157211	5.78258	7.80539	11.3002	5.57832
CYB5RL	606495	ENSG00000215883	43.3694	48.7837	58.7611	80.8857
MRPL37	51253	ENSG00000116221	162.876	145.375	137.863	271.478
SSBP3	23648	ENSG00000157216	117.579	95.616	227.134	121.793
SSBP3-AS1	619518	ENSG00000198711	27.9491	7.80539	36.1607	26.0322
ACOT11	26027	ENSG00000162390	50.1157	31.2216	152.553	26.9619
FAM151A	338094	ENSG00000162391	4.81882	8.78106	28.2505	6.50804
MROH7	374977	ENSG00000184313	3.85505	2.92702	16.9503	3.71888
MROH7-TTC4	100527960	ENSG00000271723	6.74635	4.87837	9.04017	3.71888
TTC4	7268	ENSG00000243725	6.74635	6.82972	4.52009	10.2269
PARS2	25973	ENSG00000162396	47.2244	44.881	50.851	44.6266
TTC22	55001	ENSG00000006555	9.63764	20.4892	13.5603	12.0864
LEXM	163747	ENSG00000162398	12.5289	17.5621	14.6903	13.0161
DHCR24	1718	ENSG00000116133	271.781	277.091	786.495	291.932
TMEM61	199964	ENSG00000143001	2.89129	7.80539	4.52009	6.50804
BSND	7809	ENSG00000162399	2.89129	1.95135	5.65011	2.78916
PCSK9	255738	ENSG00000169174	11.5652	15.6108	22.6004	12.0864
USP24	23358	ENSG00000162402	1350.23	767.855	1458.86	829.311
LOC100507634	100507634	NA	6.74635	7.80539	16.9503	7.43776
MIR4422	100616272	ENSG00000265822	0.963764	0	0	0.92972
PLPP3	8613	ENSG00000162407	783.54	674.191	1271.27	311.456
PRKAA2	5563	ENSG00000162409	277.564	283.921	311.886	155.263
FYB2	199920	ENSG00000187889	24.0941	29.2702	65.5412	27.8916
C8A	731	ENSG00000157131	6.74635	24.3918	7.91015	9.2972
C8B	732	ENSG00000021852	7.71011	11.7081	10.1702	11.1566
DAB1	1600	ENSG00000173406	61.6809	23.4162	76.8415	33.4699
DAB1-AS1	101926890	ENSG00000226759	2.89129	1.95135	6.78013	8.36748
OMA1	115209	ENSG00000162600	154.202	135.619	285.895	228.711
TACSTD2	4070	ENSG00000184292	2.89129	7.80539	13.5603	23.243
MYSM1	114803	ENSG00000162601	670.779	600.039	751.464	838.608
JUN	3725	ENSG00000177606	417.31	1154.22	611.342	2475.85
LINC01135	100131060	NA	6.74635	13.6594	7.91015	2.78916
LINC01358	101926925	NA	0	4.87837	10.1702	6.50804
HSD52	729467	ENSG00000224609	4.81882	5.85404	10.1702	10.2269
FGGY	55277	ENSG00000172456	117.579	112.202	159.333	132.95
MIR4711	100616409	ENSG00000266150	2.89129	0.975674	0	0
LOC101926944	101926944	NA	5.78258	0.975674	10.1702	6.50804
HOOK1	51361	ENSG00000134709	53.007	40.0026	99.4419	26.0322
CYP2J2	1573	ENSG00000134716	427.911	64.3945	266.685	58.5724
C1orf87	127795	ENSG00000162598	17.3477	17.5621	15.8203	16.735
LOC101926964	101926964	ENSG00000231252	187.934	142.448	128.822	61.3616
NFIA-AS2	100996570	ENSG00000237928	106.014	110.251	28.2505	49.2752
NFIA	4774	ENSG00000162599	1996.92	1508.39	2458.93	1121.24
NFIA-AS1	645030	ENSG00000237853	16.384	11.7081	20.3404	14.8755
MGC34796	414927	NA	10.6014	2.92702	6.78013	9.2972
TM2D1	83941	ENSG00000162604	97.3401	120.984	114.132	103.199
PATJ	10207	ENSG00000132849	185.043	174.646	309.626	157.123
MIR3116-1	100422902	ENSG00000263908	0	0	0	0
MIR3116-2	100422946	ENSG00000283690	0	0	0	0
L1TD1	54596	ENSG00000240563	22.1666	22.4405	32.7706	27.8916
KANK4	163782	ENSG00000132854	8.67387	28.2945	76.8415	19.5241
USP1	7398	ENSG00000162607	319.006	608.82	386.467	772.598
DOCK7	85440	ENSG00000116641	709.33	614.675	717.564	504.838
ANGPTL3	27329	ENSG00000132855	47.2244	38.0513	32.7706	26.9619
ATG4C	84938	ENSG00000125703	147.456	119.032	431.668	98.5504
LINC00466	199899	ENSG00000224209	7.71011	11.7081	12.4302	15.8052
FOXD3-AS1	100996301	ENSG00000230798	11.5652	37.0756	4.52009	5.57832
FOXD3	27022	ENSG00000187140	3.85505	14.6351	2.26004	3.71888
MIR6068	102464823	ENSG00000275836	0	0.975674	0	0
ALG6	29929	ENSG00000088035	97.3401	126.838	113.002	179.436
ITGB3BP	23421	ENSG00000142856	151.311	178.548	149.163	189.663
EFCAB7	84455	ENSG00000203965	201.427	220.502	215.834	159.912
DLEU2L	79469	NA	35.6593	37.0756	31.6406	24.1727
PGM1	5236	ENSG00000079739	227.448	340.51	220.354	385.834
ROR1	4919	ENSG00000185483	33.7317	50.735	37.2907	65.0804
ROR1-AS1	101927034	ENSG00000223949	8.67387	17.5621	32.7706	32.5402
UBE2U	148581	ENSG00000177414	19.2753	34.1486	38.4207	29.7511
CACHD1	57685	ENSG00000158966	440.44	169.767	395.508	370.958
MIR4794	100616338	ENSG00000264470	0.963764	0.975674	2.26004	1.85944
RAVER2	55225	ENSG00000162437	453.933	232.21	298.326	180.366
JAK1	3716	ENSG00000162434	1968.01	1225.45	1284.83	1706.04
LINC01359	101927084	ENSG00000226891	126.253	50.735	102.832	39.0483
MIR3671	100500854	ENSG00000265996	21.2028	6.82972	5.65011	5.57832
MIR101-1	406893	ENSG00000199135	6.74635	0	0	0.92972
AK4	205	ENSG00000162433	483.809	462.469	432.798	861.851
DNAJC6	9829	ENSG00000116675	865.46	565.891	2102.97	212.906
LEPROT	54741	ENSG00000213625	581.149	407.832	644.112	567.129
LEPR	3953	ENSG00000116678	120.47	69.2728	144.643	217.555
PDE4B	5142	ENSG00000184588	2045.11	554.183	1748.14	619.194
LOC101927139	101927139	ENSG00000227466	87.7025	22.4405	132.213	29.7511
SGIP1	84251	ENSG00000118473	605.244	204.892	789.885	267.759
MIR3117	100422871	ENSG00000264720	9.63764	2.92702	12.4302	2.78916
TCTEX1D1	200132	ENSG00000152760	4.81882	10.7324	9.04017	17.6647
INSL5	10022	ENSG00000172410	2.89129	0.975674	3.39006	0
WDR78	79819	ENSG00000152763	115.652	120.008	226.004	81.8154
MIER1	57708	ENSG00000198160	555.128	473.202	623.772	653.593
SLC35D1	23169	ENSG00000116704	226.484	157.083	257.645	486.244
C1orf141	400757	ENSG00000203963	15.4202	19.5135	20.3404	15.8052
IL23R	149233	ENSG00000162594	5.78258	17.5621	13.5603	13.0161
IL12RB2	3595	ENSG00000081985	31.8042	31.2216	61.0212	62.2913
SERBP1	26135	ENSG00000142864	1133.39	1195.2	1258.84	1682.79
GADD45A	1647	ENSG00000116717	55.8983	117.081	59.8911	223.133
GNG12	55970	ENSG00000172380	270.818	431.248	283.635	531.8
GNG12-AS1	100289178	ENSG00000232284	53.007	27.3189	81.3615	63.221
DIRAS3	9077	ENSG00000162595	25.0579	13.6594	22.6004	21.3836
WLS	79971	ENSG00000116729	528.142	294.653	640.722	716.814
MIR1262	100302279	ENSG00000221203	0.963764	1.95135	3.39006	2.78916
RPE65	6121	ENSG00000116745	21.2028	36.0999	38.4207	37.1888
DEPDC1	55635	ENSG00000024526	21.2028	117.081	30.5106	384.904
DEPDC1-AS1	101927220	ENSG00000234264	5.78258	7.80539	4.52009	6.50804
LRRC7	57554	ENSG00000033122	330.571	181.475	654.282	148.755
PIN1P1	5301	ENSG00000229359	6.74635	6.82972	18.0803	2.78916
LRRC40	55631	ENSG00000066557	197.572	287.824	177.413	174.787
SRSF11	9295	ENSG00000116754	1500.58	1347.41	1907.48	2531.63
ANKRD13C	81573	ENSG00000118454	382.614	338.559	439.578	304.019
HHLA3	11147	ENSG00000197568	25.0579	21.4648	38.4207	22.3133
CTH	1491	ENSG00000116761	53.007	46.8323	92.6618	55.7832
LINC01788	101927244	ENSG00000229051	4.81882	6.82972	9.04017	9.2972
PTGER3	5733	ENSG00000050628	25.0579	40.0026	54.241	41.8374
ZRANB2-AS1	100132618	NA	28.9129	56.5891	49.7209	41.8374
ZRANB2	9406	ENSG00000132485	472.244	771.758	710.784	798.63
MIR186	406962	ENSG00000207721	7.71011	5.85404	10.1702	5.57832
ZRANB2-AS2	100852410	NA	11.5652	16.5865	12.4302	13.0161
NEGR1	257194	ENSG00000172260	536.816	441.005	416.978	134.809
NEGR1-IT1	100852409	ENSG00000228853	7.71011	6.82972	6.78013	0.92972
LINC01360	101927295	ENSG00000233973	7.71011	16.5865	15.8203	8.36748
LRRIQ3	127255	ENSG00000162620	10.6014	25.3675	22.6004	10.2269
FPGT-TNNI3K	100526835	ENSG00000259030	0.963764	1.95135	5.65011	2.78916
FPGT	8790	ENSG00000254685	145.528	170.743	213.574	185.014
TNNI3K	51086	ENSG00000116783	4.81882	0.975674	2.26004	3.71888
LRRC53	105378803	ENSG00000162621	3.85505	4.87837	7.91015	7.43776
ERICH3	127254	ENSG00000178965	151.311	124.886	162.723	66.0102
ERICH3-AS1	101927320	ENSG00000234497	12.5289	23.4162	14.6903	15.8052
CRYZ	1429	ENSG00000116791	59.7533	87.8106	80.2315	96.6909
TYW3	127253	ENSG00000162623	139.746	126.838	181.933	183.155
LHX8	431707	ENSG00000162624	8.67387	21.4648	15.8203	13.9458
SLC44A5	204962	ENSG00000137968	230.34	280.994	119.782	356.083
ACADM	34	ENSG00000117054	260.216	360.024	292.676	230.571
DLSTP1	1744	NA	71.3185	43.9053	74.5814	56.7129
RABGGTB	5876	ENSG00000137955	192.753	167.816	263.295	182.225
SNORD45C	692085	ENSG00000206620	2.89129	0.975674	5.65011	10.2269
SNORD45A	26805	ENSG00000207241	7.71011	9.75674	5.65011	6.50804
SNORD45B	26804	ENSG00000201487	1.92753	1.95135	1.13002	2.78916
MSH4	4438	ENSG00000057468	15.4202	26.3432	46.3309	39.0483
ASB17	127247	ENSG00000154007	1.92753	3.9027	4.52009	0.92972
LOC101927342	101927342	NA	1.92753	0	1.13002	0.92972
ST6GALNAC3	256435	ENSG00000184005	194.68	150.254	403.418	225.922
ST6GALNAC5	81849	ENSG00000117069	56.8621	18.5378	59.8911	177.577
MIR7156	102466995	ENSG00000276081	0.963764	0.975674	3.39006	0.92972
PIGK	10026	ENSG00000142892	256.361	327.826	274.595	270.549
AK5	26289	ENSG00000154027	189.861	46.8323	875.767	40.9077
ZZZ3	26009	ENSG00000036549	577.294	577.599	778.585	634.069
USP33	23032	ENSG00000077254	761.373	811.761	907.407	709.377
MIGA1	374986	ENSG00000180488	356.593	275.14	632.812	282.635
NEXN-AS1	374987	ENSG00000235927	29.8767	27.3189	24.8605	23.243
NEXN	91624	ENSG00000162614	121.434	115.13	171.763	285.424
FUBP1	8880	ENSG00000162613	397.071	308.313	531.11	584.794
DNAJB4	11080	ENSG00000162616	254.434	182.451	282.505	294.721
GIPC2	54810	ENSG00000137960	26.0216	36.0999	63.2812	30.6808
MGC27382	149047	ENSG00000237413	3.85505	5.85404	11.3002	3.71888
PTGFR	5737	ENSG00000122420	23.1303	40.0026	68.9313	66.0102
IFI44L	10964	ENSG00000137959	696.801	173.67	337.876	1011.54
IFI44	10561	ENSG00000137965	356.593	178.548	189.844	550.395
ADGRL4	64123	ENSG00000162618	197.572	247.821	68.9313	397.92
LINC01781	101927412	ENSG00000234184	4.81882	6.82972	13.5603	5.57832
ADGRL2	23266	ENSG00000117114	509.831	325.875	268.945	1440.14
LOC101927434	101927434	ENSG00000234953	4.81882	0.975674	7.91015	5.57832
LINC01361	101927498	ENSG00000236268	4.81882	11.7081	7.91015	4.6486
LINC01725	101927587	ENSG00000233008	6.74635	18.5378	15.8203	9.2972
LOC101927560	101927560	ENSG00000233008	7.71011	5.85404	12.4302	17.6647
TTLL7	79739	ENSG00000137941	319.97	283.921	2162.86	339.348
PRKACB	5567	ENSG00000142875	1535.28	906.401	2458.93	535.519
SAMD13	148418	ENSG00000203943	15.4202	24.3918	49.7209	32.5402
UOX	391051	NA	4.81882	11.7081	16.9503	14.8755
DNASE2B	58511	ENSG00000137976	20.239	10.7324	16.9503	19.5241
RPF1	80135	ENSG00000117133	158.057	198.062	184.194	293.792
GNG5	2787	ENSG00000174021	75.1736	68.2972	63.2812	227.782
SPATA1	100505741	ENSG00000122432	53.007	52.6864	81.3615	62.2913
CTBS	1486	ENSG00000117151	106.978	108.3	145.773	86.464
LINC01461	103695366	NA	5.78258	4.87837	10.1702	6.50804
LINC01555	439927	ENSG00000180869	6.74635	14.6351	16.9503	24.1727
SSX2IP	117178	ENSG00000117155	205.282	353.194	324.316	556.903
LPAR3	23566	ENSG00000171517	3.85505	7.80539	14.6903	5.57832
MCOLN2	255231	ENSG00000153898	62.6446	28.2945	37.2907	58.5724
MCOLN3	55283	ENSG00000055732	33.7317	27.3189	29.3806	26.0322
WDR63	126820	ENSG00000162643	61.6809	36.0999	36.1607	48.3455
MIR4423	100616481	ENSG00000266110	0.963764	0.975674	2.26004	0
SYDE2	84144	ENSG00000097096	47.2244	50.735	67.8013	54.8535
C1orf52	148423	ENSG00000162642	144.565	138.546	118.652	106.918
BCL10	8915	ENSG00000142867	84.8112	94.6404	72.3214	157.123
LOC646626	646626	NA	5.78258	8.78106	4.52009	9.2972
DDAH1	23576	ENSG00000153904	1443.72	642.969	1427.22	936.229
CYR61	3491	ENSG00000142871	66.4997	392.221	31.6406	586.654
ZNHIT6	54680	ENSG00000117174	295.875	262.456	396.638	229.641
COL24A1	255631	ENSG00000171502	58.7896	61.4675	94.9218	142.247
ODF2L	57489	ENSG00000122417	297.803	171.719	400.028	538.308
MIR7856	102465842	ENSG00000278281	3.85505	0.975674	3.39006	1.85944
CLCA2	9635	ENSG00000137975	12.5289	17.5621	29.3806	20.4539
CLCA1	1179	ENSG00000016490	8.67387	21.4648	22.6004	23.243
CLCA4	22802	ENSG00000016602	22.1666	25.3675	254.255	13.9458
CLCA3P	9629	ENSG00000153923	13.4927	19.5135	20.3404	17.6647
CLCA4-AS1	105378828	ENSG00000261737	6.74635	12.6838	11.3002	4.6486
SH3GLB1	51100	ENSG00000097033	828.837	950.306	997.809	1248.61
SELENOF	9403	ENSG00000183291	294.912	404.905	310.756	388.623
HS2ST1	9653	ENSG00000153936	347.919	394.172	328.836	594.091
LINC01140	339524	ENSG00000267272	26.9854	25.3675	30.5106	52.9941
LOC101927844	101927844	ENSG00000284240	2.89129	5.85404	7.91015	9.2972
LMO4	8543	ENSG00000143013	513.686	516.131	566.141	1327.64
LINC01364	100505768	ENSG00000227290	10.6014	14.6351	11.3002	13.0161
PKN2-AS1	101927891	ENSG00000237505	18.3115	20.4892	28.2505	18.5944
PKN2	5586	ENSG00000065243	759.446	765.904	818.136	779.106
GTF2B	2959	ENSG00000137947	151.311	143.424	159.333	149.685
KYAT3	56267	ENSG00000137944	158.057	131.716	149.163	170.139
RBMXL1	494115	ENSG00000213516	296.839	218.551	421.498	214.765
GBP3	2635	ENSG00000117226	222.629	188.305	137.863	273.338
GBP1	2633	ENSG00000117228	218.774	239.04	85.8816	410.936
GBP2	2634	ENSG00000162645	336.354	229.283	120.912	333.77
GBP7	388646	ENSG00000213512	14.4565	24.3918	10.1702	9.2972
GBP4	115361	ENSG00000162654	239.977	98.5431	141.253	326.332
GBP5	115362	ENSG00000154451	70.3547	99.5187	36.1607	113.426
LOC729930	729930	NA	3.85505	7.80539	7.91015	3.71888
GBP6	163351	ENSG00000183347	16.384	18.5378	24.8605	19.5241
GBP1P1	400759	ENSG00000225492	16.384	1.95135	5.65011	13.9458
LRRC8B	23507	ENSG00000197147	505.976	525.888	648.632	255.673
LRRC8C	84230	ENSG00000171488	285.274	175.621	301.716	376.537
LRRC8C-DT	400761	ENSG00000231999	17.3477	10.7324	44.0708	19.5241
LRRC8D	55144	ENSG00000171492	409.6	409.783	711.914	271.478
GEMIN8P4	492303	NA	10.6014	23.4162	13.5603	12.0864
ZNF326	284695	ENSG00000162664	299.73	222.454	349.177	285.424
BARHL2	343472	ENSG00000143032	4.81882	8.78106	4.52009	3.71888
ZNF644	84146	ENSG00000122482	974.365	1259.59	1253.19	1402.95
HFM1	164045	ENSG00000162669	131.072	160.011	153.683	60.4318
CDC7	8317	ENSG00000097046	186.97	356.121	98.3119	466.72
TGFBR3	7049	ENSG00000069702	308.404	114.154	480.259	203.609
BRDT	676	ENSG00000137948	14.4565	20.4892	28.2505	13.0161
EPHX4	253152	ENSG00000172031	19.2753	22.4405	15.8203	22.3133
SETSIP	646817	ENSG00000230667	4.81882	12.6838	19.2104	12.0864
BTBD8	284697	ENSG00000189195	47.2244	38.0513	70.0613	29.7511
KIAA1107	23285	NA	572.476	279.043	701.743	99.4801
C1orf146	388649	ENSG00000203910	8.67387	2.92702	5.65011	12.0864
GLMN	11146	ENSG00000174842	100.231	109.275	123.172	120.864
RPAP2	79871	ENSG00000122484	293.948	277.091	316.406	270.549
GFI1	2672	ENSG00000162676	18.3115	22.4405	35.0307	37.1888
EVI5	7813	ENSG00000067208	561.874	561.012	759.374	655.453
RPL5	6125	ENSG00000122406	1600.81	4041.24	2513.17	1809.24
DIPK1A	388650	ENSG00000154511	307.441	128.789	439.578	156.193
SNORD21	6083	ENSG00000206680	6.74635	0.975674	6.78013	0.92972
SNORA66	26782	ENSG00000207523	1.92753	1.95135	14.6903	4.6486
MTF2	22823	ENSG00000143033	214.919	231.235	221.484	233.36
TMED5	50999	ENSG00000117500	571.512	687.85	693.833	762.371
CCDC18	343099	ENSG00000122483	162.876	197.086	197.754	470.439
CCDC18-AS1	100131564	NA	287.202	175.621	340.136	314.246
DR1	1810	ENSG00000117505	312.259	312.216	280.245	456.493
FNBP1L	54874	ENSG00000137942	332.498	339.534	456.529	797.7
BCAR3	8412	ENSG00000137936	157.093	27.3189	157.073	199.89
LOC100129046	100129046	NA	32.768	2.92702	28.2505	29.7511
MIR760	100126348	ENSG00000211575	2.89129	0.975674	3.39006	0
TRR-TCT1-1	100189133	NA	3.85505	8.78106	7.91015	2.78916
DNTTIP2	30836	ENSG00000067334	304.549	443.932	349.177	385.834
GCLM	2730	ENSG00000023909	112.76	153.181	117.522	358.872
ABCA4	24	ENSG00000198691	32.768	62.4431	45.2009	51.1346
ARHGAP29	9411	ENSG00000137962	445.259	415.637	270.075	886.953
ABCD3	5825	ENSG00000117528	503.085	473.202	583.091	634.069
F3	2152	ENSG00000117525	332.498	265.383	325.446	273.338
SLC44A3-AS1	101928079	ENSG00000224081	22.1666	11.7081	33.9006	11.1566
MIR378G	100616321	ENSG00000263526	1.92753	0	1.13002	0.92972
SLC44A3	126969	ENSG00000143036	80.9561	56.5891	81.3615	86.464
CNN3	1266	ENSG00000117519	1361.8	1351.31	1039.62	2746.39
LOC105378862	105378862	NA	22.1666	18.5378	23.7305	50.2049
LOC729970	729970	NA	60.7171	44.881	50.851	40.9077
ALG14	199857	ENSG00000172339	44.3331	36.0999	62.1512	43.6969
LOC101928098	101928098	ENSG00000230427	6.74635	10.7324	16.9503	13.0161
TMEM56	148534	ENSG00000152078	97.3401	95.616	266.685	77.1668
TMEM56-RWDD3	100527978	ENSG00000271092	10.6014	2.92702	9.04017	2.78916
LOC101928118	101928118	ENSG00000226026	13.4927	10.7324	44.0708	22.3133
RWDD3	25950	ENSG00000122481	33.7317	40.9783	45.2009	46.486
LINC01761	440594	ENSG00000233907	8.67387	7.80539	20.3404	10.2269
LINC02607	100996635	ENSG00000228971	5.78258	8.78106	24.8605	25.1025
LOC102723661	102723661	ENSG00000237435	1.92753	8.78106	5.65011	3.71888
LINC01787	101928241	ENSG00000231987	2.89129	10.7324	9.04017	9.2972
PTBP2	58155	ENSG00000117569	441.404	483.934	874.637	494.611
DPYD	1806	ENSG00000188641	354.665	161.962	401.158	627.561
DPYD-AS1	100873932	ENSG00000232878	16.384	3.9027	29.3806	26.0322
DPYD-AS2	100873933	ENSG00000235777	11.5652	2.92702	16.9503	10.2269
MIR137HG	400765	ENSG00000225206	136.854	13.6594	84.7516	6.50804
MIR2682	100616452	ENSG00000284247	13.4927	0	2.26004	0.92972
MIR137	406928	ENSG00000284202	0	0	0	0
LINC01776	729987	ENSG00000226053	94.4488	9.75674	93.7918	19.5241
SNX7	51375	ENSG00000162627	143.601	174.646	150.293	266.83
PLPPR5	163404	ENSG00000117598	265.999	112.202	117.522	186.874
LOC100129620	100129620	ENSG00000232825	9.63764	6.82972	10.1702	10.2269
PLPPR4	9890	ENSG00000117600	442.368	321.972	298.326	343.067
LINC01708	101928270	ENSG00000224445	1.92753	2.92702	7.91015	2.78916
PALMD	54873	ENSG00000099260	172.514	94.6404	100.572	228.711
FRRS1	391059	ENSG00000156869	70.3547	31.2216	32.7706	38.1185
AGL	178	ENSG00000162688	340.209	476.129	446.358	296.581
SLC35A3	23443	ENSG00000117620	288.165	306.362	273.465	249.165
MFSD14A	64645	ENSG00000156875	303.586	297.581	411.328	337.489
SASS6	163786	ENSG00000156876	95.4126	141.473	122.042	136.669
TRMT13	54482	ENSG00000122435	200.463	203.916	214.704	169.209
LRRC39	127495	ENSG00000122477	51.0795	31.2216	71.1914	30.6808
DBT	1629	ENSG00000137992	345.991	231.235	487.039	266.83
RTCA-AS1	100506007	NA	12.5289	12.6838	24.8605	13.9458
RTCA	8634	ENSG00000137996	135.891	125.862	200.014	182.225
MIR553	693138	ENSG00000207750	4.81882	7.80539	5.65011	3.71888
CDC14A	8556	ENSG00000079335	118.543	109.275	161.593	154.334
GPR88	54112	ENSG00000181656	14.4565	10.7324	23.7305	49.2752
LINC01349	100128787	NA	0	0.975674	2.26004	1.85944
VCAM1	7412	ENSG00000162692	73.246	218.551	98.3119	151.544
EXTL2	2135	ENSG00000162694	152.275	192.208	141.253	201.749
SLC30A7	148867	ENSG00000162695	348.882	403.929	358.217	716.814
DPH5	51611	ENSG00000117543	97.3401	120.984	115.262	65.0804
LOC102606465	102606465	ENSG00000233184	34.6955	31.2216	25.9905	13.9458
LOC101928334	101928334	NA	5.78258	8.78106	20.3404	8.36748
LOC101928370	101928370	NA	8.67387	8.78106	14.6903	14.8755
S1PR1	1901	ENSG00000170989	246.723	117.081	536.76	247.306
LINC01307	104355286	ENSG00000231671	1.92753	12.6838	11.3002	8.36748
OLFM3	118427	ENSG00000118733	43.3694	23.4162	68.9313	46.486
DNAJA1P5	94236	NA	5.78258	13.6594	11.3002	9.2972
COL11A1	1301	ENSG00000060718	52.0432	276.116	108.482	424.882
LOC101928436	101928436	ENSG00000224613	0	2.92702	7.91015	13.0161
RNPC3	55599	ENSG00000185946	306.477	183.427	513.03	333.77
AMY2B	280	ENSG00000240038	108.905	59.5161	233.914	77.1668
ACTG1P4	648740	NA	17.3477	13.6594	36.1607	15.8052
AMY2A	279	ENSG00000243480	15.4202	14.6351	29.3806	15.8052
AMY1A	276	ENSG00000237763	11.5652	34.1486	48.5909	29.7511
AMY1B	277	ENSG00000174876	12.5289	41.954	48.5909	35.3294
AMY1C	278	ENSG00000187733	16.384	35.1243	53.111	30.6808
LOC100129138	100129138	ENSG00000215869	0.963764	2.92702	0	0.92972
LINC01676	101928476	ENSG00000230768	6.74635	12.6838	4.52009	0.92972
PRMT6	55170	ENSG00000198890	96.3764	115.13	105.092	127.372
NTNG1	22854	ENSG00000162631	72.2823	67.3215	113.002	116.215
VAV3	10451	ENSG00000134215	118.543	100.494	110.742	1057.09
MIR7852	102465839	ENSG00000275455	0.963764	0.975674	1.13002	0.92972
VAV3-AS1	100873946	ENSG00000230489	0.963764	4.87837	0	9.2972
SLC25A24	29957	ENSG00000085491	64.5722	56.5891	59.8911	145.036
NBPF4	148545	ENSG00000196427	26.9854	37.0756	44.0708	31.6105
NBPF6	653149	ENSG00000186086	25.0579	50.735	56.5011	38.1185
FAM102B	284611	ENSG00000162636	213.956	221.478	226.004	536.449
HENMT1	113802	ENSG00000162639	24.0941	17.5621	56.5011	18.5944
PRPF38B	55119	ENSG00000134186	367.194	294.653	387.597	520.643
FNDC7	163479	ENSG00000143107	15.4202	21.4648	31.6406	24.1727
STXBP3	6814	ENSG00000116266	332.498	356.121	541.28	374.677
AKNAD1	254268	ENSG00000162641	97.3401	43.9053	29.3806	139.458
SPATA42	642864	ENSG00000203897	9.63764	1.95135	2.26004	8.36748
GPSM2	29899	ENSG00000121957	705.475	383.44	665.583	359.802
CLCC1	23155	ENSG00000121940	700.656	436.126	788.755	670.328
WDR47	22911	ENSG00000085433	452.969	376.61	536.76	315.175
TAF13	6884	ENSG00000197780	36.623	47.808	48.5909	63.221
TMEM167B	56900	ENSG00000215717	186.97	222.454	219.224	213.836
SCARNA2	677766	ENSG00000278249	1726.1	2674.32	1565.08	1031.06
C1orf194	127003	ENSG00000179902	23.1303	31.2216	15.8203	13.9458
KIAA1324	57535	ENSG00000116299	111.797	54.6377	108.482	50.2049
SARS	6301	ENSG00000031698	663.069	629.31	787.625	1259.77
CELSR2	1952	ENSG00000143126	1141.1	564.915	1638.53	1195.62
PSRC1	84722	ENSG00000134222	180.224	173.67	336.746	186.874
MYBPHL	343263	ENSG00000221986	6.74635	8.78106	27.1205	17.6647
SORT1	6272	ENSG00000134243	1387.82	1062.51	3757.32	1821.32
PSMA5	5686	ENSG00000143106	193.716	210.746	184.194	180.366
SYPL2	284612	ENSG00000143028	25.0579	20.4892	33.9006	42.7671
ATXN7L2	127002	ENSG00000162650	103.123	58.5404	125.432	155.263
CYB561D1	284613	ENSG00000174151	62.6446	36.0999	57.6311	62.2913
AMIGO1	57463	ENSG00000181754	255.397	144.4	141.253	35.3294
GPR61	83873	ENSG00000156097	37.5868	30.2459	71.1914	21.3836
GNAI3	2773	ENSG00000065135	397.071	474.177	319.796	575.497
MIR197	406974	ENSG00000284443	3.85505	0	1.13002	1.85944
GNAT2	2780	ENSG00000134183	48.1882	22.4405	24.8605	66.0102
AMPD2	271	ENSG00000116337	360.448	252.7	264.425	325.402
GSTM4	2948	ENSG00000168765	118.543	52.6864	127.692	80.8857
GSTM2	2946	ENSG00000213366	225.521	103.421	227.134	118.075
GSTM1	2944	ENSG00000134184	80.9561	37.0756	76.8415	36.2591
GSTM5	2949	ENSG00000134201	32.768	9.75674	82.4916	14.8755
GSTM3	2947	ENSG00000134202	70.3547	63.4188	152.553	31.6105
EPS8L3	79574	ENSG00000198758	14.4565	22.4405	30.5106	13.9458
CSF1	1435	ENSG00000184371	245.76	136.594	395.508	162.701
AHCYL1	10768	ENSG00000168710	1692.37	863.471	4044.35	775.387
STRIP1	85369	ENSG00000143093	375.868	228.308	291.546	291.003
ALX3	257	ENSG00000156150	11.5652	15.6108	32.7706	19.5241
LINC01397	104355139	ENSG00000258673	2.89129	3.9027	2.26004	7.43776
UBL4B	164153	ENSG00000186150	0.963764	3.9027	6.78013	12.0864
SLC6A17	388662	ENSG00000197106	268.89	41.954	241.825	66.9399
LINC02586	100873974	NA	0	4.87837	5.65011	1.85944
KCNC4	3749	ENSG00000116396	54.9345	31.2216	88.1417	47.4157
RBM15-AS1	440600	ENSG00000227963	7.71011	10.7324	13.5603	19.5241
RBM15	64783	ENSG00000162775	301.658	285.872	267.815	576.427
SLC16A4	9122	ENSG00000168679	136.854	89.762	92.6618	212.906
LAMTOR5	10542	ENSG00000134248	110.833	120.984	108.482	89.2532
LAMTOR5-AS1	101410535	NA	4.81882	3.9027	12.4302	5.57832
PROK1	84432	ENSG00000143125	2.89129	5.85404	6.78013	4.6486
CYMP	643160	ENSG00000240194	0.963764	6.82972	3.39006	2.78916
CYMP-AS1	440602	ENSG00000235407	3.85505	5.85404	16.9503	9.2972
KCNA10	3744	ENSG00000143105	3.85505	2.92702	7.91015	11.1566
KCNA2	3737	ENSG00000177301	649.577	145.375	664.453	427.671
KCNA3	3738	ENSG00000177272	231.303	164.889	129.952	93.9018
CD53	963	ENSG00000143119	349.846	90.7377	272.335	251.954
LRIF1	55791	ENSG00000121931	344.064	347.34	118.652	109.707
DRAM2	128338	ENSG00000156171	228.412	183.427	279.115	229.641
CEPT1	10390	ENSG00000134255	239.013	213.673	257.645	192.452
DENND2D	79961	ENSG00000162777	84.8112	34.1486	62.1512	75.3074
CHI3L2	1117	ENSG00000064886	294.912	118.057	41.8108	56.7129
CHIAP2	149620	ENSG00000203878	2.89129	7.80539	13.5603	8.36748
CHIA	27159	ENSG00000134216	5.78258	5.85404	13.5603	13.9458
PIFO	128344	ENSG00000173947	26.9854	39.027	51.981	32.5402
PGCP1	441897	ENSG00000227179	0.963764	2.92702	1.13002	3.71888
OVGP1	5016	ENSG00000085465	32.768	20.4892	32.7706	23.243
WDR77	79084	ENSG00000116455	139.746	98.5431	135.603	174.787
ATP5PB	515	ENSG00000116459	541.635	558.085	595.521	593.162
C1orf162	128346	ENSG00000143110	127.217	70.2485	96.0518	191.522
TMIGD3	57413	ENSG00000121933	127.217	46.8323	201.144	19.5241
ADORA3	140	ENSG00000282608	108.905	34.1486	91.5317	43.6969
LINC01160	100129269	NA	8.67387	16.5865	13.5603	22.3133
RAP1A	5906	ENSG00000116473	302.622	293.678	523.2	388.623
INKA2	55924	ENSG00000197852	309.368	373.683	261.035	297.511
INKA2-AS1	100506343	ENSG00000227811	10.6014	9.75674	10.1702	6.50804
LOC101928718	101928718	ENSG00000284830	6.74635	6.82972	5.65011	1.85944
DDX20	11218	ENSG00000064703	139.746	179.524	118.652	198.96
KCND3	3752	ENSG00000171385	428.875	362.951	367.257	123.653
KCND3-IT1	100874295	ENSG00000232558	11.5652	11.7081	13.5603	1.85944
KCND3-AS1	100873995	ENSG00000237556	16.384	16.5865	18.0803	3.71888
LINC01750	643355	ENSG00000231437	29.8767	52.6864	40.6808	15.8052
CTTNBP2NL	55917	ENSG00000143079	372.977	362.951	444.098	472.298
MIR4256	100422976	ENSG00000283296	3.85505	3.9027	2.26004	7.43776
WNT2B	7482	ENSG00000134245	58.7896	40.0026	70.0613	62.2913
ST7L	54879	ENSG00000007341	310.332	245.87	360.477	343.997
CAPZA1	829	ENSG00000116489	591.751	592.234	614.732	944.596
MOV10	4343	ENSG00000155363	305.513	165.865	228.264	503.908
RHOC	389	ENSG00000155366	461.643	485.886	320.926	818.154
PPM1J	333926	ENSG00000155367	10.6014	19.5135	12.4302	10.2269
FAM19A3	284467	ENSG00000184599	2.89129	5.85404	2.26004	3.71888
LINC01356	100996702	ENSG00000215866	24.0941	24.3918	27.1205	12.0864
SLC16A1	6566	ENSG00000155380	782.576	711.266	1205.73	901.829
AKR7A2P1	246182	NA	18.3115	5.85404	24.8605	16.735
SLC16A1-AS1	100506392	ENSG00000226419	29.8767	11.7081	35.0307	25.1025
LOC100996251	100996251	ENSG00000238198	46.2607	37.0756	47.4609	28.8213
LRIG2	9860	ENSG00000198799	368.158	293.678	426.018	307.737
LOC643441	643441	NA	3.85505	5.85404	6.78013	4.6486
MAGI3	260425	ENSG00000081026	311.296	177.573	346.917	658.242
PHTF1	10745	ENSG00000116793	209.137	120.984	140.123	305.878
RSBN1	54665	ENSG00000081019	321.897	441.98	327.706	273.338
AP4B1-AS1	100287722	ENSG00000226167	15.4202	15.6108	27.1205	25.1025
PTPN22	26191	ENSG00000134242	57.8258	41.954	38.4207	101.34
BCL2L15	440603	ENSG00000188761	26.9854	21.4648	36.1607	42.7671
AP4B1	10717	ENSG00000134262	99.2677	93.6647	110.742	118.075
DCLRE1B	64858	ENSG00000118655	85.775	111.227	92.6618	150.615
HIPK1-AS1	101928846	ENSG00000235527	14.4565	21.4648	25.9905	10.2269
HIPK1	204851	ENSG00000163349	1209.52	874.204	1307.43	1009.68
OLFML3	56944	ENSG00000116774	238.05	106.348	171.763	739.128
SYT6	148281	ENSG00000134207	201.427	83.9079	96.0518	231.5
TRIM33	51592	ENSG00000197323	1159.41	1255.69	1293.87	1135.19
BCAS2	10286	ENSG00000116752	144.565	223.429	190.974	210.117
DENND2C	163259	ENSG00000175984	51.0795	42.9296	49.7209	70.6588
AMPD1	270	ENSG00000116748	12.5289	8.78106	16.9503	15.8052
NRAS	4893	ENSG00000213281	435.621	489.788	416.978	714.025
CSDE1	7812	ENSG00000009307	1901.51	1802.07	2701.88	2699.91
SIKE1	80143	ENSG00000052723	472.244	659.555	401.158	644.296
SYCP1	6847	ENSG00000198765	25.0579	32.1972	36.1607	31.6105
TSHB	7252	ENSG00000134200	0.963764	5.85404	3.39006	3.71888
TSPAN2	10100	ENSG00000134198	14.4565	16.5865	21.4704	92.972
NGF	4803	ENSG00000134259	15.4202	4.87837	7.91015	11.1566
VANGL1	81839	ENSG00000173218	79.0286	88.7863	65.5412	297.511
CASQ2	845	ENSG00000118729	8.67387	7.80539	20.3404	7.43776
NHLH2	4808	ENSG00000177551	3.85505	30.2459	24.8605	9.2972
LINC01649	101928995	ENSG00000228127	3.85505	4.87837	10.1702	4.6486
LOC101928977	101928977	NA	3.85505	3.9027	11.3002	1.85944
SLC22A15	55356	ENSG00000163393	109.869	112.202	426.018	145.966
MAB21L3	126868	ENSG00000173212	17.3477	19.5135	57.6311	29.7511
ATP1A1	476	ENSG00000163399	696.801	922.987	850.906	1968.22
ATP1A1-AS1	84852	ENSG00000203865	56.8621	46.8323	55.3711	30.6808
LINC01762	101929023	ENSG00000233154	3.85505	7.80539	9.04017	8.36748
CD58	965	ENSG00000116815	41.4418	33.1729	48.5909	51.1346
MIR548AC	100616384	ENSG00000264419	0.963764	0	0	0.92972
IGSF3	3321	ENSG00000143061	405.744	135.619	277.985	529.941
MIR320B1	100302117	ENSG00000211543	0	0	0	0
C1orf137	388667	ENSG00000203864	1.92753	4.87837	5.65011	1.85944
CD2	914	ENSG00000116824	15.4202	6.82972	11.3002	26.9619
PTGFRN	5738	ENSG00000134247	505.012	419.54	264.425	1114.73
CD101	9398	ENSG00000134256	31.8042	54.6377	21.4704	79.956
LOC101929099	101929099	ENSG00000236137	7.71011	5.85404	13.5603	13.9458
TTF2	8458	ENSG00000116830	87.7025	104.397	157.073	232.43
MIR942	100126331	ENSG00000215930	0.963764	0	2.26004	0.92972
TRIM45	80263	ENSG00000134253	51.0795	61.4675	59.8911	170.139
VTCN1	79679	ENSG00000134258	13.4927	17.5621	27.1205	20.4539
LINC01525	104355292	ENSG00000235202	0	0.975674	1.13002	1.85944
MAN1A2	10905	ENSG00000198162	1305.9	1578.64	1670.17	1233.74
LOC100996263	100996263	ENSG00000236866	3.85505	7.80539	4.52009	2.78916
TENT5C	54855	ENSG00000183508	37.5868	30.2459	28.2505	51.1346
GDAP2	54834	ENSG00000196505	574.403	444.907	673.493	588.513
WDR3	10885	ENSG00000065183	232.267	279.043	232.784	390.483
SPAG17	200162	ENSG00000155761	46.2607	57.5648	59.8911	79.956
TBX15	6913	ENSG00000092607	31.8042	38.0513	47.4609	161.771
WARS2	10352	ENSG00000116874	125.289	127.813	118.652	185.944
WARS2-IT1	104472716	NA	12.5289	14.6351	14.6903	8.36748
WARS2-AS1	101929147	ENSG00000231365	138.782	84.8836	103.962	173.858
HAO2	51179	ENSG00000116882	8.67387	11.7081	24.8605	9.2972
HAO2-IT1	100874270	ENSG00000230921	1.92753	0.975674	2.26004	3.71888
HSD3B2	3284	ENSG00000203859	4.81882	3.9027	9.04017	7.43776
HSD3B1	3283	ENSG00000203857	5.78258	9.75674	9.04017	5.57832
HSD3BP4	128102	NA	57.8258	57.5648	77.9715	65.0804
LINC00622	644242	ENSG00000260941	14.4565	19.5135	28.2505	29.7511
ZNF697	90874	ENSG00000143067	119.507	126.838	117.522	218.484
PHGDH	26227	ENSG00000092621	213.956	286.848	577.441	298.44
HMGCS2	3158	ENSG00000134240	9.63764	9.75674	11.3002	15.8052
REG4	83998	ENSG00000134193	4.81882	12.6838	13.5603	6.50804
NBPF7	343505	ENSG00000215864	0	5.85404	6.78013	8.36748
ADAM30	11085	ENSG00000134249	1.92753	5.85404	7.91015	5.57832
NOTCH2	4853	ENSG00000134250	2277.37	955.185	1693.9	3938.3
SEC22B	9554	ENSG00000265808	266.963	289.775	240.695	370.029
LOC105378954	105378954	NA	39.5143	46.8323	39.5508	23.243
NBPF8	728841	ENSG00000270231	889.554	653.701	832.826	1651.18
PFN1P2	767846	ENSG00000270392	70.3547	59.5161	77.9715	112.496
LOC100996724	100996724	NA	1908.25	879.082	2712.05	962.261
NOTCH2NLR	101929796	ENSG00000286106	257.325	169.767	229.394	811.646
NBPF26	101060684	ENSG00000273136	998.459	676.142	1237.37	3630.56
TRN-GTT7-1	100189005	NA	4.81882	9.75674	3.39006	7.43776
RNVU1-19	101954277	ENSG00000275538	0	0	6.78013	12.0864
PPIAL4A	653505	ENSG00000263353	4.81882	5.85404	19.2104	6.50804
LINC00623	728855	NA	78.0649	90.7377	114.132	63.221
RNVU1-4	101954264	ENSG00000277610	0.963764	4.87837	3.39006	2.78916
TRN-GTT11-2	100189257	NA	0	0.975674	2.26004	0
LOC105369199	105369199	NA	53.007	26.3432	56.5011	21.3836
LOC101929798	101929798	ENSG00000275585	36.623	28.2945	66.6713	36.2591
FCGR1B	2210	ENSG00000198019	135.891	115.13	163.853	130.161
LOC100996318	100996318	ENSG00000233029	7.71011	13.6594	13.5603	4.6486
HIST2H2BA	337875	NA	44.3331	40.9783	63.2812	152.474
FAM72B	653820	ENSG00000188610	88.6663	124.886	94.9218	236.149
SRGAP2C	653464	ENSG00000171943	2064.38	1381.55	2106.36	1825.04
SRGAP2-AS1	100873165	ENSG00000230806	106.014	72.1999	155.943	103.199
EMBP1	647121	ENSG00000231752	12.5289	19.5135	16.9503	65.0804
LOC101929815	101929815	NA	52.0432	78.0539	49.7209	31.6105
TRQ-CTG4-2	100189261	NA	0	5.85404	1.13002	3.71888
RNVU1-17	101954269	ENSG00000207349	0	5.85404	1.13002	0.92972
RNVU1-18	26863	ENSG00000206737	3846.38	6559.46	3080.44	6487.59
TRN-GTT6-1	791227	NA	0.963764	0.975674	2.26004	0.92972
LOC105369140	105369140	NA	98.3039	78.0539	125.432	78.0965
LINC02591	388692	ENSG00000277147	47.2244	52.6864	56.5011	44.6266
TRV-CAC8-1	100189142	NA	3.85505	0.975674	2.26004	0.92972
TRV-CAC4-1	100189326	NA	0.963764	2.92702	1.13002	0.92972
LOC199882	199882	NA	51.0795	38.0513	53.111	24.1727
TRN-GTT12-1	100189356	NA	0.963764	2.92702	0	0.92972
FCGR1CP	100132417	ENSG00000265531	128.181	82.9323	108.482	55.7832
LOC100996713	100996713	NA	24.0941	32.1972	24.8605	34.3997
FAM72C	554282	ENSG00000263513	112.76	167.816	117.522	290.073
SRGAP2D	100996712	NA	857.75	622.48	749.204	765.16
LOC101060524	101060524	NA	13.4927	28.2945	23.7305	9.2972
PPIAL4E	730262	ENSG00000271567	5.78258	14.6351	20.3404	8.36748
RNVU1-15	101954267	ENSG00000207205	6.74635	8.78106	3.39006	10.2269
TRN-GTT3-1	100189323	NA	0.963764	0	0	3.71888
NBPF15	284565	ENSG00000266338	957.017	870.301	839.606	1942.19
TRN-GTT3-2	100189127	NA	1.92753	2.92702	3.39006	5.57832
PPIAL4F	728945	ENSG00000279782	5.78258	14.6351	20.3404	8.36748
LOC105371215	105371215	NA	19.2753	35.1243	19.2104	16.735
DRD5P2	1818	NA	13.4927	28.2945	23.7305	9.2972
LSP1P5	645166	ENSG00000232527	101.195	68.2972	81.3615	80.8857
SRGAP2B	647135	ENSG00000196369	2134.74	1461.56	2100.71	1862.23
FAM72D	728833	ENSG00000215784	113.724	161.962	126.562	282.635
LOC101929805	101929805	NA	35.6593	26.3432	42.9408	29.7511
LINC01145	103091866	ENSG00000263590	72.2823	53.6621	72.3214	53.9238
PPIAL4D	645142	ENSG00000256374	3.85505	13.6594	16.9503	5.57832
RNVU1-14	101954266	ENSG00000207501	3.85505	1.95135	5.65011	21.3836
TRN-GTT2-1	7214	NA	0	0.975674	0	1.85944
NBPF20	100288142	ENSG00000162825	753.663	601.015	781.975	1258.84
LOC101060254	101060254	NA	24.0941	40.9783	57.6311	31.6105
NBPF25P	101929780	ENSG00000272150	503.085	472.226	483.649	916.704
GPR89A	653519	ENSG00000117262	421.165	515.156	393.247	411.866
PDZK1	5174	ENSG00000174827	160.949	132.692	200.014	207.328
CD160	11126	ENSG00000117281	70.3547	40.0026	65.5412	90.1829
RNF115	27246	ENSG00000265491	378.759	290.751	275.725	438.828
POLR3C	10623	ENSG00000186141	309.368	314.167	351.437	416.515
NUDT17	200035	ENSG00000186364	55.8983	37.0756	54.241	62.2913
PIAS3	10401	ENSG00000131788	225.521	171.719	216.964	423.953
MIR6736	102466191	ENSG00000278549	0.963764	0	2.26004	0.92972
ANKRD35	148741	ENSG00000198483	18.3115	32.1972	47.4609	28.8213
ITGA10	8515	ENSG00000143127	123.362	109.275	97.1819	467.649
PEX11B	8799	ENSG00000131779	251.542	233.186	188.714	139.458
GNRHR2	114814	ENSG00000211451	27.9491	42.9296	25.9905	13.9458
RBM8A	9939	ENSG00000265241	1291.44	1380.58	1274.66	833.959
LIX1L	128077	ENSG00000271601	670.779	694.68	523.2	739.128
POLR3GL	84265	ENSG00000121851	196.608	260.505	163.853	140.388
ANKRD34A	284615	ENSG00000272031	91.5575	103.421	74.5814	67.8696
TXNIP	10628	ENSG00000265972	4661.72	2507.48	5474.95	2345.68
HJV	148738	ENSG00000168509	22.1666	20.4892	29.3806	13.9458
TRE-CTC1-1	100189384	NA	6.74635	4.87837	1.13002	4.6486
TRG-TCC2-1	100189064	NA	0	0.975674	3.39006	5.57832
TRH-GTG1-1	100188991	NA	0.963764	4.87837	1.13002	0.92972
TRK-CTT2-1	100189198	NA	2.89129	0	2.26004	2.78916
RNVU1-6	101954276	ENSG00000201558	7.71011	12.6838	9.04017	14.8755
LINC01719	101928979	NA	53.9708	75.1269	23.7305	21.3836
NBPF10	100132406	ENSG00000271425	1222.05	711.266	716.434	2127.2
NOTCH2NLA	388677	ENSG00000264343	862.568	510.277	713.044	1688.37
NUDT4P2	170688	NA	1013.88	1531.81	998.939	937.158
PPIAL4H	105371242	ENSG00000270339	17.3477	29.2702	29.3806	23.243
HYDIN2	100288805	NA	790.286	358.072	1194.43	435.109
NBPF12	149013	ENSG00000268043	1647.07	1190.32	1818.2	1913.36
LOC728989	728989	NA	19.2753	18.5378	14.6903	22.3133
TRH-GTG1-2	100189334	NA	0.963764	0	1.13002	1.85944
RNVU1-8	101447996	ENSG00000286172	4.81882	20.4892	6.78013	5.57832
NBPF13P	644861	NA	1.92753	10.7324	6.78013	6.50804
PRKAB2	5565	ENSG00000131791	622.591	626.383	589.871	356.083
PDIA3P1	171423	NA	177.333	146.351	115.262	224.063
FMO5	2330	ENSG00000131781	302.622	440.029	281.375	177.577
CHD1L	9557	ENSG00000131778	637.048	614.675	559.361	506.698
LINC00624	100289211	ENSG00000278811	11.5652	20.4892	15.8203	11.1566
BCL9	607	ENSG00000116128	471.28	361.975	470.089	343.997
ACP6	51205	ENSG00000162836	55.8983	43.9053	197.754	148.755
GJA5	2702	ENSG00000265107	42.4056	66.3458	72.3214	230.571
GJA8	2703	ENSG00000121634	21.2028	30.2459	37.2907	22.3133
GPR89B	51463	ENSG00000188092	442.368	525.888	435.058	440.688
PDZK1P1	100034743	NA	141.673	119.032	153.683	184.085
TRQ-CTG3-2	100189140	NA	1.92753	0.975674	5.65011	4.6486
RNVU1-7	26864	ENSG00000206585	3822.29	6502.87	3061.23	6449.47
TRN-GTT9-2	100189193	NA	0	2.92702	1.13002	0.92972
NBPF11	200030	ENSG00000263956	1126.64	917.133	1027.19	1524.74
LOC101927468	101927468	ENSG00000227733	107.942	58.5404	186.454	95.7612
TRQ-CTG4-1	100189056	NA	0.963764	6.82972	5.65011	2.78916
TRH-GTG1-3	100189307	NA	0	0	1.13002	3.71888
TRH-GTG1-4	100189174	NA	1.92753	0.975674	1.13002	5.57832
TRQ-CTG7-1	100188998	NA	1.92753	3.9027	2.26004	0
MIR5087	100847044	ENSG00000283676	4.81882	0.975674	9.04017	5.57832
RNVU1-1	101954273	ENSG00000207340	3.85505	5.85404	9.04017	4.6486
MIR6077	102466225	ENSG00000278596	2.89129	0.975674	2.26004	0.92972
RNU1-13P	26860	ENSG00000238825	1.92753	5.85404	4.52009	5.57832
LOC100132057	100132057	ENSG00000231551	212.992	147.327	202.274	104.129
RNVU1-3	101954272	ENSG00000201183	10.6014	6.82972	11.3002	4.6486
LINC01138	388685	ENSG00000274020	305.513	186.354	230.524	94.8315
PPIAL4G	644591	ENSG00000236334	4.81882	4.87837	19.2104	12.0864
NBPF14	25832	ENSG00000270629	2165.58	1366.92	1620.45	4454.29
NOTCH2NLB	100996763	ENSG00000286019	1576.72	963.966	1214.77	3481.8
NUDT4B	440672	ENSG00000177144	1056.28	1624.5	1045.27	982.715
PDE4DIP	9659	ENSG00000178104	3749.04	1871.34	4920.11	1625.15
NBPF9	400818	ENSG00000269713	832.692	674.191	757.114	1497.78
LOC653513	653513	NA	306.477	234.162	510.77	162.701
NBPF19	101060226	ENSG00000271383	947.38	702.485	732.254	1777.63
PPIAL4C	653598	ENSG00000263464	11.5652	23.4162	22.6004	13.0161
LINC00869	57234	ENSG00000277147	338.281	259.529	361.607	114.356
LOC644634	644634	NA	51.0795	57.5648	55.3711	46.486
TRV-CAC5-1	100189228	NA	0.963764	2.92702	2.26004	0
LOC102723955	102723955	NA	47.2244	54.6377	73.4514	38.1185
TRN-GTT8-1	100189059	NA	0.963764	1.95135	2.26004	2.78916
HIST2H2BF	440689	ENSG00000203814	402.853	547.353	374.037	1588.89
FCGR1A	2209	ENSG00000150337	219.738	208.794	187.584	260.322
HIST2H3D	653604	ENSG00000183598	13.4927	40.9783	13.5603	87.3937
HIST2H4A	8370	ENSG00000270882	204.318	239.04	97.1819	353.294
HIST2H3C	126961	ENSG00000203811	39.5143	288.799	6.78013	189.663
HIST2H2AA3	8337	ENSG00000203812	241.905	635.164	172.893	1104.51
HIST2H2BC	337873	ENSG00000261716	8.67387	39.027	13.5603	35.3294
HIST2H2AA4	723790	ENSG00000272196	247.687	643.945	177.413	1119.38
HIST2H3A	333932	ENSG00000203852	41.4418	299.532	10.1702	195.241
HIST2H4B	554313	ENSG00000270276	204.318	251.724	100.572	361.661
HIST2H2BE	8349	ENSG00000184678	480.918	873.228	548.06	1298.82
HIST2H2AC	8338	ENSG00000184260	605.244	760.05	604.562	1241.18
HIST2H2AB	317772	ENSG00000184270	115.652	166.84	81.3615	203.609
BOLA1	51027	ENSG00000178096	55.8983	78.0539	38.4207	55.7832
SV2A	9900	ENSG00000159164	1126.64	725.901	570.661	508.557
SF3B4	10262	ENSG00000143368	200.463	190.256	111.872	272.408
MTMR11	10903	ENSG00000014914	116.615	134.643	107.352	314.246
OTUD7B	56957	ENSG00000264522	596.57	402.953	1377.5	542.957
VPS45	11311	ENSG00000136631	788.359	727.853	577.441	587.583
PLEKHO1	51177	ENSG00000023902	267.926	212.697	227.134	251.954
ANP32E	81611	ENSG00000143401	273.709	295.629	501.73	463.001
CA14	23632	ENSG00000118298	66.4997	47.808	174.023	54.8535
APH1A	51107	ENSG00000117362	534.889	453.688	326.576	435.109
C1orf54	79630	ENSG00000118292	33.7317	46.8323	57.6311	106.918
CIART	148523	ENSG00000159208	56.8621	111.227	56.5011	80.8857
MRPS21	54460	ENSG00000266472	459.715	562.964	405.678	439.758
PRPF3	9129	ENSG00000117360	1436.97	792.247	905.147	1263.49
RPRD2	23248	ENSG00000163125	1149.77	943.477	1075.78	903.688
TARS2	80222	ENSG00000143374	180.224	171.719	174.023	178.506
MIR6878	102465529	ENSG00000283933	0	0	0	1.85944
ECM1	1893	ENSG00000143369	78.0649	55.6134	61.0212	283.565
FALEC	100874054	ENSG00000228126	18.3115	15.6108	9.04017	8.36748
ADAMTSL4	54507	ENSG00000143382	261.18	167.816	231.654	251.954
MIR4257	100422997	ENSG00000264553	0	0	0	0
ADAMTSL4-AS1	574406	ENSG00000203804	77.1011	43.9053	58.7611	135.739
MCL1	4170	ENSG00000143384	2012.34	2417.72	1663.39	4527.74
ENSA	2029	ENSG00000143420	1305.9	1239.11	984.249	1309.05
GOLPH3L	55204	ENSG00000143457	240.941	200.989	219.224	270.549
HORMAD1	84072	ENSG00000143452	16.384	30.2459	21.4704	26.0322
CTSS	1520	ENSG00000163131	490.556	186.354	158.203	423.023
CTSK	1513	ENSG00000143387	148.42	84.8836	58.7611	300.3
ARNT	405	ENSG00000143437	597.533	433.199	566.141	691.712
SETDB1	9869	ENSG00000143379	817.272	608.82	771.805	859.062
CERS2	29956	ENSG00000143418	404.781	335.632	698.353	648.015
ANXA9	8416	ENSG00000143412	118.543	90.7377	166.113	73.4479
MINDY1	55793	ENSG00000143409	574.403	367.829	666.713	253.814
PRUNE1	58497	ENSG00000143363	144.565	160.011	145.773	231.5
BNIPL	149428	ENSG00000163141	31.8042	49.7594	45.2009	48.3455
C1orf56	54964	ENSG00000143443	70.3547	50.735	42.9408	52.0643
CDC42SE1	56882	ENSG00000197622	1192.18	791.271	789.885	1140.77
MLLT11	10962	ENSG00000213190	663.069	1022.51	412.458	275.197
GABPB2	126626	ENSG00000143458	340.209	175.621	371.777	339.348
SEMA6C	10500	ENSG00000143434	289.129	178.548	161.593	162.701
TNFAIP8L2-SCNM1	100534012	ENSG00000163156	0	0	0	0
TNFAIP8L2	79626	ENSG00000163154	53.9708	17.5621	44.0708	29.7511
LYSMD1	388695	ENSG00000163155	233.231	191.232	176.283	205.468
SCNM1	79005	ENSG00000163156	9.63764	14.6351	15.8203	14.8755
TMOD4	29765	ENSG00000163157	41.4418	29.2702	19.2104	31.6105
VPS72	6944	ENSG00000163159	436.585	444.907	310.756	284.494
PIP5K1A	8394	ENSG00000143398	620.664	566.866	536.76	1045.01
PSMD4	5710	ENSG00000159352	465.498	554.183	431.668	510.417
ZNF687	57592	ENSG00000143373	533.925	376.61	401.158	488.103
PI4KB	5298	ENSG00000143393	637.048	505.399	516.42	763.301
RFX5	5993	ENSG00000143390	1047.61	701.509	536.76	919.494
SELENBP1	8991	ENSG00000143416	46.2607	23.4162	216.964	38.1185
PSMB4	5692	ENSG00000159377	433.694	583.453	346.917	726.112
POGZ	23126	ENSG00000143442	1695.26	1238.13	1615.93	1596.33
CGN	57530	ENSG00000143375	116.615	93.6647	111.872	91.1126
TUFT1	7286	ENSG00000143367	21.2028	31.2216	33.9006	72.5182
MIR554	693139	ENSG00000207606	1.92753	0.975674	2.26004	1.85944
SNX27	81609	ENSG00000143376	1419.62	1091.78	1516.49	1123.1
CELF3	11189	ENSG00000159409	673.671	404.905	350.307	98.5504
RIIAD1	284485	ENSG00000178796	32.768	18.5378	13.5603	6.50804
MRPL9	65005	ENSG00000143436	214.919	263.432	180.803	333.77
OAZ3	51686	ENSG00000143450	15.4202	16.5865	22.6004	20.4539
TDRKH	11022	ENSG00000182134	186.006	234.162	183.063	108.777
LINGO4	339398	ENSG00000213171	11.5652	20.4892	20.3404	7.43776
RORC	6097	ENSG00000143365	16.384	30.2459	18.0803	30.6808
C2CD4D	100191040	ENSG00000225556	18.3115	35.1243	39.5508	18.5944
C2CD4D-AS1	100132111	NA	6.74635	15.6108	18.0803	4.6486
THEM5	284486	ENSG00000196407	12.5289	12.6838	19.2104	11.1566
THEM4	117145	ENSG00000159445	241.905	194.159	195.494	172.928
S100A10	6281	ENSG00000197747	153.238	95.616	89.2717	203.609
NBPF18P	441908	NA	11.5652	6.82972	10.1702	5.57832
S100A11	6282	ENSG00000163191	138.782	80.0053	92.6618	295.651
LOC100131107	100131107	ENSG00000285818	1.92753	12.6838	3.39006	9.2972
TCHHL1	126637	ENSG00000182898	11.5652	17.5621	22.6004	12.0864
TCHH	7062	ENSG00000159450	115.652	115.13	75.7114	65.0804
RPTN	126638	ENSG00000215853	15.4202	24.3918	31.6406	19.5241
HRNR	388697	ENSG00000197915	137.818	82.9323	390.987	335.629
FLG	2312	ENSG00000143631	61.6809	73.1755	175.153	140.388
FLG-AS1	339400	ENSG00000237975	29.8767	27.3189	107.352	74.3776
FLG2	388698	ENSG00000143520	28.9129	53.6621	81.3615	57.6427
CRNN	49860	ENSG00000143536	4.81882	10.7324	15.8203	6.50804
LCE5A	254910	ENSG00000186207	7.71011	9.75674	6.78013	12.0864
CRCT1	54544	ENSG00000169509	2.89129	5.85404	2.26004	4.6486
LCE3E	353145	ENSG00000185966	2.89129	3.9027	6.78013	0.92972
LCE3D	84648	ENSG00000163202	0.963764	2.92702	4.52009	2.78916
LCE3C	353144	ENSG00000244057	0	0	1.13002	2.78916
LCE3B	353143	ENSG00000187238	0	0	1.13002	0
LCE3A	353142	ENSG00000185962	0	1.95135	0	0
LCE2D	353141	ENSG00000187223	3.85505	3.9027	7.91015	5.57832
LCE2C	353140	ENSG00000187180	7.71011	6.82972	7.91015	3.71888
LCE2B	26239	ENSG00000159455	3.85505	5.85404	11.3002	4.6486
LCE2A	353139	ENSG00000187173	3.85505	6.82972	5.65011	1.85944
LCE4A	199834	ENSG00000187170	3.85505	0.975674	5.65011	3.71888
C1orf68	100129271	ENSG00000198854	2.89129	2.92702	11.3002	1.85944
KPRP	448834	ENSG00000203786	16.384	13.6594	29.3806	12.0864
LCE1F	353137	ENSG00000240386	1.92753	2.92702	5.65011	2.78916
LCE1E	353135	ENSG00000186226	9.63764	8.78106	21.4704	13.0161
LCE1D	353134	ENSG00000172155	0.963764	2.92702	3.39006	0
LCE1C	353133	ENSG00000197084	5.78258	5.85404	5.65011	2.78916
LCE1B	353132	ENSG00000196734	1.92753	6.82972	6.78013	3.71888
LCE1A	353131	ENSG00000186844	0.963764	8.78106	5.65011	0.92972
LCE6A	448835	ENSG00000235942	1.92753	7.80539	5.65011	6.50804
SMCP	4184	ENSG00000163206	11.5652	7.80539	9.04017	8.36748
IVL	3713	ENSG00000163207	12.5289	19.5135	22.6004	9.2972
SPRR4	163778	ENSG00000184148	3.85505	6.82972	11.3002	9.2972
SPRR1A	6698	ENSG00000169474	5.78258	12.6838	7.91015	4.6486
SPRR3	6707	ENSG00000163209	1.92753	6.82972	1.13002	1.85944
SPRR1B	6699	ENSG00000169469	1.92753	9.75674	6.78013	8.36748
SPRR2D	6703	ENSG00000163216	2.89129	6.82972	5.65011	3.71888
SPRR2A	6700	ENSG00000241794	11.5652	12.6838	15.8203	11.1566
SPRR2B	6701	ENSG00000196805	6.74635	5.85404	11.3002	6.50804
SPRR2E	6704	ENSG00000203785	12.5289	6.82972	14.6903	6.50804
SPRR2F	6705	ENSG00000244094	1.92753	7.80539	9.04017	6.50804
SPRR2C	6702	NA	0.963764	8.78106	4.52009	2.78916
SPRR2G	6706	ENSG00000159516	8.67387	4.87837	10.1702	6.50804
LOC101928009	101928009	ENSG00000229699	12.5289	16.5865	12.4302	13.0161
LELP1	149018	ENSG00000203784	6.74635	6.82972	7.91015	3.71888
PRR9	574414	ENSG00000203783	20.239	19.5135	18.0803	19.5241
LOR	4014	ENSG00000203782	2.89129	3.9027	5.65011	3.71888
PGLYRP3	114771	ENSG00000159527	24.0941	27.3189	23.7305	22.3133
PGLYRP4	57115	ENSG00000163218	18.3115	20.4892	33.9006	31.6105
S100A9	6280	ENSG00000163220	29.8767	78.0539	15.8203	58.5724
S100A12	6283	ENSG00000163221	2.89129	6.82972	4.52009	4.6486
S100A8	6279	ENSG00000143546	5.78258	25.3675	2.26004	11.1566
S100A7A	338324	ENSG00000184330	17.3477	19.5135	31.6406	30.6808
S100A7L2	645922	NA	1.92753	1.95135	3.39006	0.92972
S100A7	6278	ENSG00000143556	0.963764	1.95135	2.26004	5.57832
S100A6	6277	ENSG00000197956	384.542	354.17	114.132	621.983
S100A5	6276	ENSG00000196420	9.63764	12.6838	11.3002	9.2972
S100A4	6275	ENSG00000196154	15.4202	9.75674	11.3002	24.1727
LOC101928034	101928034	NA	9.63764	9.75674	9.04017	10.2269
S100A3	6274	ENSG00000188015	5.78258	5.85404	2.26004	6.50804
S100A2	6273	ENSG00000196754	9.63764	9.75674	5.65011	26.0322
S100A16	140576	ENSG00000188643	191.789	68.2972	203.404	768.879
S100A14	57402	ENSG00000189334	6.74635	12.6838	18.0803	11.1566
S100A13	6284	ENSG00000189171	86.7387	53.6621	122.042	119.004
S100A1	6271	ENSG00000160678	54.9345	27.3189	192.104	21.3836
CHTOP	26097	ENSG00000160679	491.519	360.024	389.857	405.358
SNAPIN	23557	ENSG00000143553	166.731	187.329	129.952	163.631
ILF2	3608	ENSG00000143621	931.959	1351.31	724.344	1189.11
TRX-CAT1-1	100189015	NA	12.5289	7.80539	10.1702	17.6647
NPR1	4881	ENSG00000169418	26.0216	82.9323	48.5909	115.285
MIR8083	102466879	ENSG00000274940	0.963764	1.95135	4.52009	0
INTS3	65123	ENSG00000143624	1230.73	721.023	1057.7	1304.4
SLC27A3	11000	ENSG00000143554	115.652	75.1269	63.2812	423.023
LOC343052	343052	ENSG00000231827	2.89129	6.82972	9.04017	10.2269
LOC105371448	105371448	NA	56.8621	46.8323	58.7611	68.7993
GATAD2B	57459	ENSG00000143614	1348.31	1209.84	1273.53	1203.06
DENND4B	9909	ENSG00000198837	496.338	322.948	370.647	437.898
CRTC2	200186	ENSG00000160741	241.905	166.84	265.555	260.322
SLC39A1	27173	ENSG00000143570	278.528	399.051	233.914	435.109
MIR6737	102465441	ENSG00000276584	0	0.975674	0	0
CREB3L4	148327	ENSG00000143578	90.5938	101.47	87.0117	99.4801
JTB	10899	ENSG00000143543	309.368	363.926	264.425	304.019
RAB13	5872	ENSG00000143545	132.036	179.524	184.194	287.284
RPS27	6232	ENSG00000177954	1604.67	5362.3	1754.92	1302.54
NUP210L	91181	ENSG00000143552	86.7387	90.7377	98.3119	89.2532
MIR5698	100847024	ENSG00000263987	0	0.975674	0	0.92972
TPM3	7170	ENSG00000143549	1409.02	1519.12	1422.7	2733.38
MIR190B	100126346	ENSG00000215938	1.92753	0.975674	0	0.92972
C1orf189	388701	ENSG00000163263	8.67387	7.80539	11.3002	14.8755
C1orf43	25912	ENSG00000143612	750.772	994.212	784.235	859.062
UBAP2L	9898	ENSG00000143569	1442.75	1053.73	1328.91	1792.5
HAX1	10456	ENSG00000143575	324.788	430.272	309.626	307.737
AQP10	89872	ENSG00000143595	4.81882	21.4648	16.9503	18.5944
ATP8B2	57198	ENSG00000143515	431.766	340.51	390.987	622.913
IL6R	3570	ENSG00000160712	317.078	208.794	385.337	213.836
SHE	126669	ENSG00000169291	118.543	67.3215	103.962	143.177
TDRD10	126668	ENSG00000163239	36.623	59.5161	45.2009	43.6969
UBE2Q1	55585	ENSG00000160714	430.802	353.194	372.907	529.011
UBE2Q1-AS1	100874097	ENSG00000229780	6.74635	4.87837	3.39006	8.36748
CHRNB2	1141	ENSG00000160716	426.947	295.629	207.924	170.139
ADAR	103	ENSG00000160710	3795.3	2087.94	2692.84	2804.97
KCNN3	3782	ENSG00000143603	4554.75	1256.67	8068.35	402.569
PMVK	10654	ENSG00000163344	62.6446	59.5161	65.5412	63.221
PBXIP1	57326	ENSG00000163346	1467.81	362.951	2543.68	486.244
PYGO2	90780	ENSG00000163348	253.47	214.648	223.744	309.597
LOC101928120	101928120	ENSG00000271380	7.71011	6.82972	10.1702	7.43776
SHC1	6464	ENSG00000160691	426.947	284.897	275.725	1982.16
CKS1B	1163	ENSG00000173207	53.007	104.397	51.981	155.263
MIR4258	100423020	ENSG00000264349	0.963764	2.92702	2.26004	3.71888
FLAD1	80308	ENSG00000160688	222.629	229.283	164.983	268.689
LENEP	55891	ENSG00000163352	8.67387	15.6108	6.78013	13.0161
ZBTB7B	51043	ENSG00000160685	108.905	68.2972	161.593	184.085
DCST2	127579	ENSG00000163354	12.5289	36.0999	31.6406	29.7511
DCST1	149095	ENSG00000163357	10.6014	19.5135	22.6004	21.3836
DCST1-AS1	100505666	NA	14.4565	34.1486	11.3002	9.2972
ADAM15	8751	ENSG00000143537	249.615	312.216	285.895	282.635
EFNA4	1945	ENSG00000243364	13.4927	8.78106	11.3002	25.1025
EFNA3	1944	ENSG00000143590	58.7896	90.7377	25.9905	31.6105
EFNA1	1942	ENSG00000169242	124.326	138.546	177.413	75.3074
SLC50A1	55974	ENSG00000169241	66.4997	96.5917	53.111	120.864
DPM3	54344	ENSG00000179085	60.7171	79.0296	29.3806	40.9077
KRTCAP2	200185	ENSG00000163463	183.115	237.089	149.163	240.798
TRIM46	80128	ENSG00000163462	114.688	132.692	93.7918	68.7993
MUC1	4582	ENSG00000185499	31.8042	45.8567	30.5106	41.8374
MIR92B	693235	ENSG00000284586	0.963764	8.78106	3.39006	6.50804
THBS3	7059	ENSG00000169231	674.635	393.197	510.77	761.441
MTX1	4580	ENSG00000173171	188.898	182.451	101.702	209.187
GBAP1	2630	ENSG00000160766	339.245	258.554	153.683	302.159
GBA	2629	ENSG00000177628	544.526	459.542	317.536	607.107
FAM189B	10712	ENSG00000160767	124.326	96.5917	54.241	113.426
SCAMP3	10067	ENSG00000116521	217.811	287.824	233.914	323.543
CLK2	1196	ENSG00000176444	307.441	297.581	329.966	553.184
HCN3	57657	ENSG00000143630	95.4126	77.0782	76.8415	105.058
PKLR	5313	ENSG00000143627	18.3115	31.2216	24.8605	21.3836
FDPS	2224	ENSG00000160752	400.926	457.591	272.335	385.834
RUSC1-AS1	284618	ENSG00000225855	20.239	29.2702	10.1702	24.1727
RUSC1	23623	ENSG00000160753	201.427	136.594	148.033	226.852
ASH1L	55870	ENSG00000116539	4784.12	3162.16	5411.67	3876
MIR555	693140	ENSG00000283701	0	0	0	0
POU5F1P4	645682	ENSG00000237872	30.8404	9.75674	24.8605	21.3836
ASH1L-AS1	645676	ENSG00000235919	38.5505	32.1972	18.0803	26.9619
MSTO1	55154	ENSG00000125459	295.875	246.845	223.744	324.472
YY1AP1	55249	ENSG00000163374	1106.4	854.69	1142.45	903.688
DAP3	7818	ENSG00000132676	437.549	419.54	335.616	454.633
MSTO2P	100129405	NA	191.789	145.375	146.903	213.836
GON4L	54856	ENSG00000116580	1293.37	903.474	1099.51	1445.72
SYT11	23208	ENSG00000132718	7356.41	4790.56	6428.69	1997.04
RIT1	6016	ENSG00000143622	357.556	354.17	299.456	638.718
KHDC4	22889	ENSG00000132680	443.331	466.372	433.928	740.057
SNORA80E	677823	ENSG00000207475	0.963764	5.85404	0	5.57832
SCARNA4	677771	ENSG00000281394	6.74635	3.9027	7.91015	4.6486
RXFP4	339403	ENSG00000173080	20.239	8.78106	13.5603	42.7671
ARHGEF2	9181	ENSG00000116584	1414.81	1273.25	1613.67	2698.05
MIR6738	102465442	ENSG00000277817	4.81882	0.975674	3.39006	0.92972
LOC105371729	105371729	NA	9.63764	14.6351	12.4302	13.0161
SSR2	6746	ENSG00000163479	531.998	803.955	450.879	861.851
UBQLN4	56893	ENSG00000160803	648.613	573.696	716.434	554.113
LAMTOR2	28956	ENSG00000116586	53.007	61.4675	27.1205	68.7993
RAB25	57111	ENSG00000132698	4.81882	10.7324	19.2104	20.4539
MEX3A	92312	ENSG00000254726	439.476	639.066	325.446	403.499
LMNA	4000	ENSG00000160789	560.91	799.077	420.368	1646.53
SEMA4A	64218	ENSG00000196189	152.275	80.0053	202.274	87.3937
SLC25A44	9673	ENSG00000160785	527.179	504.423	444.098	391.412
PMF1	11243	ENSG00000160783	109.869	98.5431	80.2315	100.41
PMF1-BGLAP	100527963	ENSG00000260238	0.963764	4.87837	0	0.92972
BGLAP	632	ENSG00000242252	7.71011	1.95135	1.13002	4.6486
PAQR6	79957	ENSG00000160781	508.867	194.159	881.417	152.474
SMG5	23381	ENSG00000198952	1135.31	639.066	896.107	1311.84
TMEM79	84283	ENSG00000163472	54.9345	50.735	57.6311	85.5343
GLMP	112770	ENSG00000198715	63.6084	42.9296	82.4916	189.663
VHLL	391104	ENSG00000189030	6.74635	2.92702	7.91015	6.50804
CCT3	7203	ENSG00000163468	1397.46	1821.58	1012.5	1198.41
TSACC	128229	ENSG00000163467	7.71011	14.6351	7.91015	24.1727
RHBG	57127	ENSG00000132677	32.768	40.9783	28.2505	13.9458
C1orf61	10485	ENSG00000125462	8365.47	2418.7	4060.17	1282.08
MIR9-1	407046	ENSG00000207933	132.036	29.2702	19.2104	15.8052
MEF2D	4209	ENSG00000116604	690.055	413.686	641.852	844.186
IQGAP3	128239	ENSG00000183856	109.869	242.943	93.7918	489.963
TTC24	164118	ENSG00000187862	18.3115	31.2216	27.1205	64.1507
NAXE	128240	ENSG00000163382	381.65	463.445	289.286	261.251
GPATCH4	54865	ENSG00000160818	208.173	193.183	216.964	205.468
LOC101928177	101928177	NA	7.71011	2.92702	20.3404	8.36748
HAPLN2	60484	ENSG00000132702	221.666	110.251	1198.95	155.263
BCAN	63827	ENSG00000132692	11347.4	4156.37	6847.93	1665.13
NES	10763	ENSG00000132688	5157.1	1730.85	748.074	7527.02
CRABP2	1382	ENSG00000143320	14.4565	18.5378	12.4302	36.2591
ISG20L2	81875	ENSG00000143319	193.716	213.673	231.654	279.846
RRNAD1	51093	ENSG00000143303	173.477	178.548	137.863	118.075
MRPL24	79590	ENSG00000143314	260.216	328.802	229.394	272.408
HDGF	3068	ENSG00000143321	1072.67	1353.26	1062.22	1353.67
PRCC	5546	ENSG00000143294	393.216	379.537	357.087	487.174
SH2D2A	9047	ENSG00000027869	12.5289	12.6838	23.7305	26.9619
NTRK1	4914	ENSG00000198400	22.1666	39.027	25.9905	24.1727
INSRR	3645	ENSG00000027644	24.0941	34.1486	39.5508	35.3294
PEAR1	375033	ENSG00000187800	84.8112	66.3458	105.092	160.842
LRRC71	149499	ENSG00000160838	39.5143	52.6864	50.851	61.3616
ARHGEF11	9826	ENSG00000132694	1877.41	992.26	1133.41	1424.33
MIR765	768220	ENSG00000211581	3.85505	1.95135	2.26004	1.85944
ETV3L	440695	ENSG00000253831	15.4202	22.4405	32.7706	27.8916
ETV3	2117	ENSG00000117036	301.658	352.218	302.846	493.682
CYCSP52	360155	ENSG00000235700	4.81882	3.9027	14.6903	13.9458
FCRL5	83416	ENSG00000143297	27.9491	36.0999	49.7209	39.0483
FCRL4	83417	ENSG00000163518	11.5652	26.3432	23.7305	13.0161
FCRL3	115352	ENSG00000160856	37.5868	44.881	41.8108	35.3294
FCRL2	79368	ENSG00000132704	17.3477	31.2216	18.0803	13.0161
FCRL1	115350	ENSG00000163534	18.3115	50.735	32.7706	15.8052
CD5L	922	ENSG00000073754	26.9854	25.3675	16.9503	11.1566
KIRREL1	55243	ENSG00000183853	359.484	278.067	171.763	1232.81
LINC01704	646268	ENSG00000231666	1.92753	2.92702	5.65011	7.43776
CD1D	912	ENSG00000158473	43.3694	41.954	28.2505	46.486
CD1A	909	ENSG00000158477	31.8042	35.1243	32.7706	29.7511
CD1C	911	ENSG00000158481	37.5868	53.6621	47.4609	33.4699
CD1B	910	ENSG00000158485	18.3115	22.4405	28.2505	13.9458
CD1E	913	ENSG00000158488	28.9129	37.0756	45.2009	20.4539
OR10T2	128360	ENSG00000186306	0.963764	4.87837	5.65011	0.92972
OR10K2	391107	ENSG00000180708	4.81882	3.9027	4.52009	2.78916
OR10K1	391109	ENSG00000173285	6.74635	7.80539	10.1702	10.2269
OR10R2	343406	ENSG00000198965	2.89129	9.75674	2.26004	4.6486
OR6Y1	391112	ENSG00000197532	4.81882	14.6351	6.78013	8.36748
OR6P1	128366	ENSG00000186440	5.78258	5.85404	10.1702	3.71888
OR10X1	128367	ENSG00000279111	2.89129	5.85404	9.04017	6.50804
OR10Z1	128368	ENSG00000198967	4.81882	8.78106	7.91015	7.43776
SPTA1	6708	ENSG00000163554	63.6084	89.762	85.8816	82.7451
OR6K2	81448	ENSG00000196171	3.85505	5.85404	11.3002	4.6486
OR6K3	391114	ENSG00000203757	3.85505	11.7081	11.3002	6.50804
OR6K6	128371	ENSG00000180433	5.78258	10.7324	4.52009	2.78916
OR6N1	128372	ENSG00000197403	1.92753	11.7081	10.1702	6.50804
OR6N2	81442	ENSG00000188340	9.63764	10.7324	10.1702	8.36748
MNDA	4332	ENSG00000163563	103.123	88.7863	92.6618	140.388
PYHIN1	149628	ENSG00000163564	34.6955	52.6864	42.9408	60.4318
IFI16	3428	ENSG00000163565	1082.31	1338.62	1331.17	1057.09
AIM2	9447	ENSG00000163568	50.1157	80.9809	37.2907	81.8154
TRR-TCT4-1	100189166	NA	0.963764	0	2.26004	1.85944
CADM3	57863	ENSG00000162706	827.873	329.778	488.169	552.254
CADM3-AS1	100131825	NA	33.7317	28.2945	37.2907	40.9077
ACKR1	2532	ENSG00000213088	33.7317	37.0756	46.3309	109.707
FCER1A	2205	ENSG00000179639	8.67387	7.80539	16.9503	11.1566
OR10J3	441911	ENSG00000196266	3.85505	13.6594	3.39006	6.50804
OR10J1	26476	ENSG00000196184	4.81882	7.80539	11.3002	8.36748
OR10J5	127385	ENSG00000184155	2.89129	2.92702	1.13002	1.85944
APCS	325	ENSG00000132703	3.85505	3.9027	4.52009	2.78916
CRP	1401	ENSG00000132693	4.81882	7.80539	7.91015	12.0864
DUSP23	54935	ENSG00000158716	28.9129	14.6351	29.3806	32.5402
FCRL6	343413	ENSG00000181036	8.67387	20.4892	20.3404	15.8052
SLAMF8	56833	ENSG00000158714	56.8621	33.1729	35.0307	49.2752
SNHG28	284677	ENSG00000188004	19.2753	10.7324	39.5508	26.0322
VSIG8	391123	ENSG00000243284	30.8404	18.5378	29.3806	16.735
CFAP45	25790	ENSG00000213085	9.63764	27.3189	25.9905	30.6808
MIR4259	100422852	ENSG00000266458	1.92753	0.975674	5.65011	4.6486
TAGLN2	8407	ENSG00000158710	175.405	162.938	141.253	895.321
IGSF9	57549	ENSG00000085552	22.1666	46.8323	55.3711	36.2591
SLAMF9	89886	ENSG00000162723	4.81882	5.85404	10.1702	8.36748
LINC01133	100505633	ENSG00000224259	10.6014	17.5621	12.4302	16.735
PIGM	93183	ENSG00000143315	235.158	299.532	254.255	265.9
KCNJ10	3766	ENSG00000177807	2521.21	988.358	2629.56	125.512
KCNJ9	3765	ENSG00000162728	403.817	250.748	548.06	74.3776
IGSF8	93185	ENSG00000162729	542.599	350.267	732.254	204.539
ATP1A2	477	ENSG00000018625	3386.67	419.54	11314.9	1051.51
ATP1A4	480	ENSG00000132681	57.8258	67.3215	68.9313	59.5021
CASQ1	844	ENSG00000143318	432.73	73.1755	75.7114	66.0102
LOC729867	729867	ENSG00000227741	64.5722	27.3189	54.241	52.9941
PEA15	8682	ENSG00000162734	12071.1	3861.72	11353.3	3085.74
DCAF8	50717	ENSG00000132716	2036.43	1173.74	1638.53	1391.79
PEX19	5824	ENSG00000162735	657.287	673.215	637.332	477.876
NHLH1	4807	ENSG00000171786	19.2753	40.9783	30.5106	80.8857
COPA	1314	ENSG00000122218	1630.69	1785.48	1492.76	2321.51
SUMO1P3	474338	NA	53.007	69.2728	62.1512	94.8315
NCSTN	23385	ENSG00000162736	802.815	712.242	679.143	1371.34
VANGL2	57216	ENSG00000162738	634.156	541.499	630.552	260.322
SLAMF6	114836	ENSG00000162739	16.384	32.1972	24.8605	48.3455
CD84	8832	ENSG00000066294	556.092	152.205	569.531	370.029
SLAMF1	6504	ENSG00000117090	26.9854	55.6134	35.0307	45.5563
CD48	962	ENSG00000117091	39.5143	19.5135	10.1702	36.2591
SLAMF7	57823	ENSG00000026751	26.9854	26.3432	24.8605	24.1727
LY9	4063	ENSG00000122224	26.0216	22.4405	19.2104	30.6808
CD244	51744	ENSG00000122223	21.2028	26.3432	23.7305	23.243
ITLN1	55600	ENSG00000179914	6.74635	8.78106	14.6903	13.9458
LOC101928372	101928372	ENSG00000198358	9.63764	17.5621	13.5603	14.8755
ITLN2	142683	ENSG00000158764	14.4565	10.7324	10.1702	9.2972
F11R	50848	ENSG00000158769	157.093	125.862	75.7114	133.88
TSTD1	100131187	ENSG00000215845	8.67387	10.7324	3.39006	4.6486
USF1	7391	ENSG00000158773	534.889	438.078	314.146	440.688
ARHGAP30	257106	ENSG00000186517	158.057	139.521	163.853	172.928
NECTIN4	81607	ENSG00000143217	14.4565	23.4162	33.9006	19.5241
KLHDC9	126823	ENSG00000162755	57.8258	56.5891	48.5909	12.0864
PFDN2	5202	ENSG00000143256	34.6955	80.0053	76.8415	69.729
NIT1	4817	ENSG00000158793	178.296	134.643	168.373	193.382
DEDD	9191	ENSG00000158796	222.629	202.94	227.134	252.884
UFC1	51506	ENSG00000143222	318.042	315.143	261.035	289.143
USP21	27005	ENSG00000143258	192.753	165.865	188.714	223.133
PPOX	5498	ENSG00000143224	203.354	239.04	131.082	158.982
B4GALT3	8703	ENSG00000158850	241.905	230.259	186.454	315.175
ADAMTS4	9507	ENSG00000158859	53.007	173.67	497.209	700.08
NDUFS2	4720	ENSG00000158864	446.223	442.956	428.278	595.021
FCER1G	2207	ENSG00000158869	123.362	74.1512	96.0518	153.404
APOA2	336	ENSG00000158874	4.81882	6.82972	9.04017	4.6486
TOMM40L	84134	ENSG00000158882	143.601	154.156	113.002	107.848
MIR5187	100847090	ENSG00000284035	0	0.975674	1.13002	0
NR1I3	9970	ENSG00000143257	16.384	19.5135	25.9905	26.0322
PCP4L1	654790	ENSG00000248485	49.1519	27.3189	35.0307	21.3836
MPZ	4359	ENSG00000158887	56.8621	51.7107	51.981	65.0804
SDHC	6391	ENSG00000143252	239.013	258.554	406.808	343.997
CFAP126	257177	ENSG00000188931	105.05	95.616	197.754	77.1668
TRV-CAC1-1	100189373	NA	0.963764	0.975674	2.26004	4.6486
TRE-TTC4-2	100189407	NA	0	2.92702	2.26004	2.78916
TRN-GTT2-2	100189402	NA	0.963764	1.95135	3.39006	3.71888
TRG-TCC4-1	100188997	NA	0.963764	0.975674	1.13002	0
TRD-GTC2-1	100189412	NA	2.89129	11.7081	6.78013	2.78916
TRL-CAG1-1	100189394	NA	0	12.6838	4.52009	5.57832
TRG-GCC1-1	100189366	NA	24.0941	129.765	21.4704	35.3294
TRE-CTC1-2	100189091	NA	19.2753	34.1486	19.2104	32.5402
TRG-TCC2-2	100189260	NA	0.963764	12.6838	1.13002	5.57832
TRD-GTC2-2	100189235	NA	8.67387	23.4162	9.04017	15.8052
TRL-CAG1-2	100189009	NA	0	40.0026	11.3002	13.0161
TRG-GCC1-2	100189252	NA	30.8404	140.497	24.8605	40.9077
TRE-CTC1-3	100189385	NA	25.0579	51.7107	33.9006	39.978
TRG-TCC2-3	100189141	NA	1.92753	24.3918	2.26004	9.2972
TRD-GTC2-3	100189290	NA	10.6014	24.3918	9.04017	24.1727
TRL-CAG1-3	100189316	NA	0	46.8323	11.3002	15.8052
TRG-GCC1-3	100189230	NA	23.1303	95.616	18.0803	27.8916
TRE-CTC1-4	100189259	NA	30.8404	53.6621	30.5106	39.978
TRG-TCC2-4	100189188	NA	2.89129	37.0756	3.39006	13.9458
TRD-GTC2-4	100189134	NA	12.5289	25.3675	9.04017	31.6105
TRL-CAG1-4	100189364	NA	0	49.7594	9.04017	17.6647
TRG-GCC1-4	100189160	NA	19.2753	56.5891	12.4302	17.6647
TRE-CTC1-5	100189017	NA	32.768	64.3945	35.0307	32.5402
TRG-TCC2-5	100189039	NA	2.89129	38.0513	3.39006	13.0161
TRD-GTC2-5	100189120	NA	11.5652	21.4648	6.78013	29.7511
TRL-CAG1-5	100189139	NA	0	39.027	4.52009	13.9458
TRG-GCC4-1	100189274	NA	1.92753	0.975674	0	0.92972
FCGR2A	2212	ENSG00000143226	440.44	274.164	311.886	684.274
TRG-GCC2-1	100189380	NA	0	0	0	0
HSPA6	3310	ENSG00000173110	26.0216	169.767	22.6004	472.298
TRL-CAG1-6	100189018	NA	0.963764	1.95135	0	1.85944
TRG-TCC2-6	100189011	NA	3.85505	4.87837	4.52009	8.36748
TRN-GTT1-1	100189126	NA	0	0	1.13002	1.85944
FCGR3A	2214	ENSG00000203747	556.092	450.761	81.3615	566.2
FCGR2C	9103	NA	111.797	49.7594	64.4112	343.067
HSPA7	3311	NA	41.4418	67.3215	29.3806	239.868
TRL-CAA6-1	100189003	NA	0	1.95135	0	0.92972
FCGR3B	2215	ENSG00000162747	32.768	69.2728	39.5508	63.221
FCGR2B	2213	ENSG00000072694	68.4272	30.2459	30.5106	70.6588
RPL31P11	641311	ENSG00000213075	5.78258	18.5378	6.78013	4.6486
FCRLA	84824	ENSG00000132185	8.67387	31.2216	23.7305	16.735
FCRLB	127943	ENSG00000162746	22.1666	33.1729	30.5106	18.5944
DUSP12	11266	ENSG00000081721	141.673	199.037	97.1819	122.723
LOC102724329	102724329	NA	4.81882	10.7324	13.5603	2.78916
ATF6	22926	ENSG00000118217	1195.07	1100.56	1351.51	1005.03
OLFML2B	25903	ENSG00000162745	100.231	174.646	87.0117	515.995
NOS1AP	9722	ENSG00000198929	139.746	160.011	142.383	79.0262
MIR4654	100616386	ENSG00000266144	3.85505	4.87837	0	0.92972
MIR556	693141	ENSG00000207729	1.92753	0.975674	1.13002	1.85944
SPATA46	284680	ENSG00000171722	33.7317	38.0513	29.3806	12.0864
C1orf226	400793	ENSG00000239887	150.347	133.667	74.5814	63.221
SH2D1B	117157	ENSG00000198574	11.5652	12.6838	13.5603	11.1566
UHMK1	127933	ENSG00000152332	1231.69	1328.87	1202.34	1788.78
UAP1	6675	ENSG00000117143	181.188	278.067	174.023	391.412
DDR2	4921	ENSG00000162733	269.854	405.88	496.079	687.993
HSD17B7	51478	ENSG00000132196	87.7025	133.667	111.872	75.3074
CCDC190	339512	ENSG00000185860	26.9854	31.2216	44.0708	31.6105
RGS4	5999	ENSG00000117152	228.412	88.7863	280.245	705.658
RGS5	8490	ENSG00000143248	1957.4	1167.88	1902.96	4153.06
LOC101928404	101928404	ENSG00000232892	35.6593	34.1486	47.4609	35.3294
NUF2	83540	ENSG00000143228	35.6593	213.673	37.2907	280.776
LOC100422212	100422212	NA	7.71011	15.6108	15.8203	12.0864
PBX1	5087	ENSG00000185630	2551.08	2155.26	2336.88	2149.51
LOC100505795	100505795	ENSG00000233693	43.3694	33.1729	45.2009	56.7129
LMX1A	4009	ENSG00000162761	22.1666	50.735	30.5106	28.8213
RXRG	6258	ENSG00000143171	35.6593	21.4648	77.9715	52.9941
LRRC52-AS1	400794	ENSG00000237463	10.6014	12.6838	15.8203	11.1566
LRRC52	440699	ENSG00000162763	1.92753	2.92702	3.39006	6.50804
MGST3	4259	ENSG00000143198	305.513	327.826	314.146	280.776
ALDH9A1	223	ENSG00000143149	714.149	479.056	704.003	978.996
LOC440700	440700	ENSG00000215838	3.85505	3.9027	13.5603	8.36748
TMCO1	54499	ENSG00000143183	941.597	1066.41	803.445	940.877
TMCO1-AS1	100147773	NA	70.3547	71.2242	48.5909	26.0322
[truncated: 25,922 more rows]

## Sheet: Table S3
Table S3. Information about cases included in Fig. 2d.
TCGA ID	IDH-codel subtype	grade	survival (months)	CNTNAP2 normalized log2 expression	CNTNAP2 methylation cluster beta median	CNTNAP2 copy number	CNTNAP2 driver mutations	PTPRD normalized log2 expression	PTPRD methylation cluster beta median	PTPRD copy number	PTPRD driver mutations	TP53 copy number	TP53 driver mutations
TCGA-CS-4938	IDHmut-non-codel	G2	4.69825	7.41225	0.0380732	1	NA	11.9011	0.110145	0	NA	0	R248W
TCGA-CS-4944	IDHmut-non-codel	G2	10.6121	7.74382	0.0574011	0	NA	8.89361	0.101021	0	NA	0	NA
TCGA-CS-5390	IDHmut-codel	G2	64.5927	10.4041	0.0397323	0	NA	12.2216	0.106714	0	NA	0	NA
TCGA-CS-5395	IDHwt	G4	20.9943	9.04233	0.0680305	1	NA	11.4849	0.113791	-1	NA	0	NA
TCGA-CS-6667	IDHmut-non-codel	G2	7.55663	7.59087	0.0372167	0	NA	9.96489	0.0780934	0	NA	0	S127F
TCGA-CS-6668	IDHmut-codel	G2	8.0166	11.1353	0.0346403	0	NA	11.8451	0.094827	0	NA	1	NA
TCGA-DB-5278	IDHmut-codel	G2	50.1366	11.0363	0.0446932	0	NA	11.4005	0.128671	0	NA	0	NA
TCGA-DB-5279	IDHmut-codel	G2	44.4855	10.2552	0.0362302	0	NA	10.9611	0.118733	-1	NA	0	NA
TCGA-DB-5280	IDHmut-non-codel	G2	36.5346	9.73115	0.0461049	0	NA	12.1518	0.109684	0	NA	0	R273H, T155N
TCGA-DB-A4X9	IDHmut-non-codel	G2	30.0622	9.56696	0.0386314	1	NA	12.142	0.075063	0	NA	0	NA
TCGA-DB-A4XA	IDHmut-codel	G2	10.2836	10.0531	0.0424674	0	NA	10.8484	0.100709	0	NA	0	NA
TCGA-DB-A4XC	IDHmut-non-codel	G2	27.5981	10.2162	0.0389235	0	NA	11.3073	0.0989701	-1	NA	0	S94*
TCGA-DB-A4XH	IDHmut-codel	G2	12.5834	11.0233	0.0395029	0	NA	11.2586	0.0751643	-1	NA	0	NA
TCGA-DB-A64L	IDHmut-codel	G2	11.0064	10.5236	0.0450371	0	NA	9.98384	0.0754887	-1	NA	0	NA
TCGA-DB-A64O	IDHwt	G4	18.8259	9.20287	0.0758775	1	NA	11.0366	0.0633383	0	NA	0	NA
TCGA-DB-A64Q	IDHmut-codel	G2	5.97959	8.55534	0.0439318	0	NA	10.9813	0.0653749	-1	NA	0	NA
TCGA-DB-A64R	IDHmut-codel	G2	16.066	10.6402	0.049773	0	NA	11.5244	0.0604477	0	NA	1	NA
TCGA-DB-A64S	IDHmut-non-codel	G2	15.4089	9.05116	0.0369749	0	NA	11.3445	0.0632026	0	NA	0	L194R
TCGA-DB-A64U	IDHmut-codel	G2	27.7952	9.53349	0.039911	0	NA	11.9563	0.068527	0	NA	0	NA
TCGA-DB-A64V	IDHmut-codel	G2	14.719	9.70676	0.0434043	0	NA	11.4147	0.0634578	-1	NA	0	NA
TCGA-DB-A75M	IDHmut-non-codel	G2	10.2836	8.0823	0.0444325	0	NA	11.3133	0.0677643	0	NA	0	C275F
TCGA-DH-A66F	IDHmut-codel	G2	17.1831	8.72967	0.0405248	0	NA	10.806	0.0803769	0	NA	1	NA
TCGA-DH-A7US	IDHmut-codel	G2	10.2179	9.55269	0.0415233	0	NA	11.798	0.0759555	0	NA	0	NA
TCGA-DU-5849	IDHmut-codel	G2	14.5547	10.7982	0.038988	1	NA	11.7223	0.0960756	0	NA	0	NA
TCGA-DU-5853	IDHmut-non-codel	G2	13.3719	9.86944	0.0555015	0	NA	11.9546	0.10796	0	NA	2	R273C
TCGA-DU-5870	IDHmut-codel	G2	182.213	8.66666	0.0338361	0	NA	11.2327	0.0701666	0	NA	0	NA
TCGA-DU-5871	IDHmut-non-codel	G2	18.9244	9.4219	0.0377522	0	NA	10.7704	0.07222	0	NA	0	R273C
TCGA-DU-5872	IDHmut-non-codel	G2	17.4788	7.49733	0.0477932	0	NA	10.5996	0.0881965	0	NA	0	H179R
TCGA-DU-5874	IDHmut-codel	G2	15.1461	9.86715	0.0347583	0	NA	10.5143	0.0721444	0	NA	0	NA
TCGA-DU-6395	IDHmut-non-codel	G2	48.9867	9.83661	0.0349761	1	NA	10.7299	0.0596476	-2	NA	0	F109V, V143G
TCGA-DU-6399	IDHmut-non-codel	G2	65.7098	9.83928	0.0292669	1	NA	10.912	0.0886505	-1	NA	0	Y126D
TCGA-DU-6400	IDHmut-codel	G2	1.21563	10.7305	0.0337757	1	NA	10.8207	0.0905519	0	NA	-1	NA
TCGA-DU-6401	IDHmut-non-codel	G2	87.394	7.46319	0.0406987	0	NA	9.79163	0.0554054	0	NA	-2	R337C
TCGA-DU-6407	IDHmut-non-codel	G2	94.4578	8.44928	0.033029	1	NA	10.9635	0.0766713	0	NA	0	F109V
TCGA-DU-7007	IDHmut-non-codel	G2	62.9171	7.31316	0.0411001	0	NA	8.77341	0.051077	-1	NA	0	X125_splice
TCGA-DU-7008	IDHmut-non-codel	G2	156.126	12.494	0.0333624	2	NA	11.9417	0.0667012	0	NA	0	F270S
TCGA-DU-7009	IDHmut-codel	G2	138.188	10.3428	0.0381267	0	NA	12.027	0.0818443	0	NA	0	NA
TCGA-DU-7011	IDHmut-non-codel	G2	105.136	10.0425	0.0412448	1	NA	11.4575	0.0771349	0	NA	0	R282W
TCGA-DU-7015	IDHmut-non-codel	G2	90.7124	10.8383	0.0398448	2	NA	11.0383	0.0880806	-2	NA	0	I195T
TCGA-DU-7294	IDHmut-codel	G2	94.2607	10.7747	0.0388023	0	NA	11.4807	0.0596774	0	NA	0	NA
TCGA-DU-7301	IDHmut-non-codel	G2	25.8897	8.69089	0.0552831	1	NA	11.4549	0.0682891	-1	NA	0	Q136E
TCGA-DU-7306	IDHmut-non-codel	G2	41.9557	9.15591	0.047633	1	NA	11.1929	0.0699144	-1	NA	0	R248Q
TCGA-DU-8164	IDHmut-codel	G2	21.3885	11.0134	0.0457488	0	NA	12.2701	0.0926523	0	NA	0	NA
TCGA-DU-8166	IDHmut-non-codel	G2	16.9531	11.3556	0.0460406	1	NA	12.0641	0.0645815	0	NA	0	R273C
TCGA-DU-8167	IDHmut-non-codel	G2	15.4747	8.99628	0.0499476	0	NA	11.1421	0.0857111	0	NA	0	V173L
TCGA-DU-A5TR	IDHmut-non-codel	G2	12.5834	8.60207	0.0404556	1	NA	9.58863	0.0927435	0	NA	0	R273C
TCGA-DU-A5TS	IDHmut-non-codel	G2	15.1133	8.78012	0.0451772	0	NA	10.7103	0.0935734	0	NA	0	NA
TCGA-DU-A5TU	IDHmut-non-codel	G2	3.64689	8.91673	0.038359	1	NA	9.80855	0.132112	0	NA	0	Q136E
TCGA-DU-A6S2	IDHmut-codel	G2	8.64084	11.0856	0.0421346	0	NA	11.5787	0.0664466	0	NA	0	NA
TCGA-DU-A6S3	IDHmut-codel	G2	2.6941	10.3808	0.0407385	0	NA	10.5627	0.0691975	0	NA	0	NA
TCGA-DU-A6S6	IDHmut-codel	G2	77.9318	11.0157	0.044083	1	NA	11.8303	0.0680587	0	NA	0	NA
TCGA-DU-A76K	IDHwt	G4	11.4007	10.2742	0.580815	1	NA	11.3326	0.453798	0	NA	0	NA
TCGA-DU-A76O	IDHmut-non-codel	G2	7.12951	9.99487	0.0361892	1	NA	11.5187	0.0681597	1	NA	0	R273C
TCGA-DU-A7TA	IDHmut-non-codel	G2	77.8333	8.41567	0.0350114	1	NA	10.8501	0.103292	-1	NA	0	V122Cfs*27
TCGA-DU-A7TC	IDHmut-non-codel	G2	23.4913	10.52	0.0376222	0	NA	10.2796	0.080635	0	NA	0	R273C
TCGA-DU-A7TG	IDHmut-non-codel	G2	44.387	12.3006	0.0365419	0	NA	11.5629	0.0626885	0	NA	0	NA
TCGA-E1-5318	IDHmut-codel	G2	78.1618	8.47768	0.040273	0	NA	10.1406	0.134991	0	NA	0	NA
TCGA-E1-5319	IDHmut-codel	G2	95.5092	10.5573	0.053205	0	NA	11.5796	0.109113	0	NA	0	NA
TCGA-E1-5322	IDHmut-non-codel	G2	130.697	9.45215	0.0391173	1	NA	11.1142	0.108178	0	NA	0	Y163C
TCGA-E1-A7YW	IDHmut-non-codel	G2	36.7975	8.29357	0.0379417	0	NA	10.9167	0.0636068	0	NA	0	G245S
TCGA-E1-A7Z6	IDHmut-non-codel	G2	32.3292	9.73761	0.0360646	2	NA	11.9477	0.0807122	0	NA	0	R273C
TCGA-EZ-7264	IDHmut-codel	G2	14.3247	10.9885	0.0408551	0	NA	10.641	0.0965238	-1	NA	0	NA
TCGA-F6-A8O3	IDHmut-codel	G2	0.229984	11.4742	0.0429616	0	NA	11.9713	0.07809	0	NA	0	NA
TCGA-F6-A8O4	IDHmut-non-codel	G2	0.197129	10.2493	0.0327056	1	NA	10.8211	0.0699416	-1	NA	0	R175H, N131S
TCGA-FG-5964	IDHmut-codel	G2	34.3334	10.4509	0.0378054	0	NA	10.6956	0.0814995	-1	NA	0	NA
TCGA-FG-5965	IDHmut-non-codel	G2	36.7975	9.56353	0.0440273	1	NA	11.2811	0.0712794	-1	NA	0	R273C
TCGA-FG-6689	IDHmut-non-codel	G2	14.9161	10.6832	0.0412233	0	NA	11.4335	0.05171	0	NA	0	F113del, S33Ffs*10
TCGA-FG-6690	IDHmut-non-codel	G2	24.9697	10.7669	0.037257	1	NA	11.4878	0.0784213	-1	NA	0	R196*, C238Y
TCGA-FG-6691	IDHmut-non-codel	G2	23.9512	8.48997	0.0611009	1	NA	11.5821	0.122276	0	NA	0	A161_I162del
TCGA-FG-7634	IDHmut-codel	G2	15.3432	8.89029	0.0365423	1	NA	11.6953	0.0657728	0	NA	1	NA
TCGA-FG-7637	IDHmut-non-codel	G2	40.0501	11.0417	0.0414127	NA	NA	11.6927	0.0940732	NA	NA	NA	NA
TCGA-FG-7641	IDHmut-codel	G2	20.6	11.1251	0.0447265	0	NA	12.0722	0.0953847	0	NA	0	NA
TCGA-FG-7643	IDHwt	G4	20.0743	11.4481	0.418613	1	NA	11.8284	0.20035	0	NA	0	NA
TCGA-FG-8182	IDHmut-non-codel	G2	13.6676	10.3374	0.0438321	2	NA	12.4157	0.0757482	0	NA	0	X125_splice, E339*
TCGA-FG-8187	IDHmut-codel	G2	20.0743	9.25776	0.0448286	0	NA	12.0909	0.112742	0	NA	0	NA
TCGA-FG-8188	IDHmut-non-codel	G2	14.949	8.93913	0.0459792	0	NA	11.8668	0.115325	0	NA	0	R273C, R158H
TCGA-FG-8189	IDHmut-non-codel	G2	11.8606	12.4795	0.0448598	0	NA	12.1184	0.0701438	0	NA	NA	NA
TCGA-FG-A4MT	IDHmut-non-codel	G2	38.2431	9.82068	0.0408442	0	NA	10.861	0.069882	0	NA	0	C176F, V173A
TCGA-FG-A4MX	IDHmut-non-codel	G2	18.6944	7.54494	0.0391182	0	NA	8.76067	0.0734612	-1	NA	0	T155N
TCGA-FG-A4MY	IDHmut-non-codel	G2	9.65934	8.09445	0.0374072	0	NA	11.3838	0.0782265	-1	NA	-1	C176Y
TCGA-FG-A60J	IDHmut-non-codel	G2	7.03095	9.22289	0.0513707	0	NA	10.9843	0.103227	0	NA	-1	Y236C, X261_splice
TCGA-FG-A60K	IDHmut-codel	G2	6.63669	9.45276	0.0464359	0	NA	11.7223	0.0778092	0	NA	0	NA
TCGA-FG-A60L	IDHmut-non-codel	G2	7.03095	8.60375	0.0427602	1	NA	10.3322	0.0556258	0	NA	0	X307_splice
TCGA-FG-A6IZ	IDHmut-codel	G2	4.20543	7.98374	0.0397198	0	NA	10.2632	0.0571709	0	NA	0	NA
TCGA-FG-A6J1	IDHmut-codel	G2	4.07401	8.9497	0.0382678	0	NA	10.0601	0.0587627	0	NA	0	NA
TCGA-FG-A70Y	IDHmut-non-codel	G2	28.5181	10.47	0.0361485	0	NA	11.8952	0.080224	0	NA	0	S269_E271delinsK
TCGA-FG-A710	IDHmut-codel	G2	22.9327	10.3183	0.0336386	0	NA	10.8678	0.0740276	0	NA	0	NA
TCGA-FG-A711	IDHmut-non-codel	G2	43.6642	9.45932	0.0407829	1	NA	11.2156	0.110915	-1	NA	0	R273C
TCGA-FG-A713	IDHmut-codel	G2	5.22393	11.4859	0.0433986	0	NA	11.7003	0.0815356	0	NA	0	NA
TCGA-HT-7467	IDHmut-codel	G2	0.0985647	11.064	0.0369592	0	NA	12.6471	0.0841931	0	NA	0	NA
TCGA-HT-7472	IDHmut-non-codel	G2	0.0328549	10.4461	0.0418878	0	NA	11.5239	0.0861012	0	NA	0	G266R
TCGA-HT-7473	IDHmut-non-codel	G2	16.526	8.78005	0.0386398	1	NA	11.3375	0.0803184	0	NA	0	R273C
TCGA-HT-7474	IDHmut-non-codel	G2	3.74546	10.765	0.045017	0	NA	12.1436	0.0967569	1	NA	0	R267P
TCGA-HT-7476	IDHmut-non-codel	G2	6.53813	10.9876	0.0358092	0	NA	10.6186	0.0861301	-2	NA	0	R273C
TCGA-HT-7478	IDHmut-non-codel	G2	6.37385	9.88149	0.037443	0	NA	11.5961	0.0532281	0	NA	0	R273H
TCGA-HT-7480	IDHmut-codel	G2	75.1392	10.5936	0.041531	0	NA	11.3176	0.113421	0	NA	0	NA
TCGA-HT-7481	IDHmut-codel	G2	59.1388	10.7265	0.0419658	0	NA	12.2359	0.0692538	0	NA	0	NA
TCGA-HT-7482	IDHmut-non-codel	G2	59.993	8.91131	0.033958	0	NA	11.4837	0.0679885	0	NA	0	R273C, P152L
TCGA-HT-7483	IDHmut-non-codel	G2	154.089	10.4507	0.038202	0	NA	11.7099	0.0739988	0	NA	0	G244R
TCGA-HT-7485	IDHmut-non-codel	G2	4.0083	8.19972	0.0464359	0	NA	12.7776	0.0695865	0	NA	0	V216M
TCGA-HT-7602	IDHmut-non-codel	G2	29.8322	8.19985	0.0343918	0	NA	12.0993	0.0799836	0	NA	0	NA
TCGA-HT-7603	IDHmut-non-codel	G2	23.1627	11.5245	0.0407604	0	NA	11.3426	0.0810264	2	NA	0	G245S
TCGA-HT-7604	IDHmut-non-codel	G2	107.863	8.85341	0.0332831	1	NA	11.4886	0.0675656	0	NA	0	R196*, M237I
TCGA-HT-7605	IDHmut-codel	G2	4.56683	10.7013	0.0360066	0	NA	12.0128	0.0818312	0	NA	0	NA
TCGA-HT-7606	IDHmut-non-codel	G2	17.2817	5.17437	0.038855	0	NA	8.90949	0.0582172	-1	NA	0	NA
TCGA-HT-7607	IDHmut-codel	G2	3.15407	12.1428	0.04189	0	NA	11.8918	0.0937721	0	NA	0	NA
TCGA-HT-7608	IDHmut-codel	G2	22.0456	8.73463	0.0340241	0	NA	11.4499	0.0811582	0	NA	0	NA
TCGA-HT-7610	IDHmut-non-codel	G2	56.0505	11.6336	0.0364875	1	NA	12.5639	0.0749887	0	NA	0	C141W, T230P
TCGA-HT-7611	IDHmut-non-codel	G2	57.5618	9.58819	0.0404331	0	NA	11.5622	0.073123	0	NA	0	I195F, E286G
TCGA-HT-7676	IDHmut-non-codel	G2	0.164274	8.72441	0.0434225	0	NA	11.913	0.0791105	0	NA	0	H179R
TCGA-HT-7681	IDHmut-codel	G2	44.6498	10.692	0.0456394	0	NA	11.5334	0.0842871	0	NA	0	NA
TCGA-HT-7689	IDHmut-non-codel	G2	14.949	9.07386	0.0520123	0	NA	11.7243	0.106113	-1	NA	-1	R273C
TCGA-HT-7692	IDHmut-codel	G2	2.95694	8.53381	0.0387941	0	NA	10.6975	0.0822535	-1	NA	0	NA
TCGA-HT-7693	IDHmut-non-codel	G2	17.5117	7.0525	0.0440216	1	NA	9.92989	0.0814682	0	NA	0	R273C
TCGA-HT-7695	IDHmut-codel	G2	14.5219	11.4167	0.0466733	0	NA	12.0599	0.0939767	0	NA	0	NA
TCGA-HT-7854	IDHwt	G4	39.4587	9.55708	0.164878	0	NA	11.1016	0.0820098	0	NA	0	NA
TCGA-HT-7858	IDHmut-non-codel	G2	50.5965	9.06421	0.0409337	0	NA	11.7078	0.0741637	0	NA	0	R175H
TCGA-HT-7873	IDHmut-non-codel	G2	23.5898	11.2686	0.038842	0	NA	12.3364	0.0650627	0	NA	0	NA
TCGA-HT-7875	IDHmut-codel	G2	0.328549	10.1409	0.0408866	0	NA	12.4123	0.0747503	0	NA	0	NA
TCGA-HT-7877	IDHmut-codel	G2	0.13142	10.5918	0.0497919	0	NA	12.1489	0.0840654	0	NA	0	NA
TCGA-HT-7880	IDHmut-non-codel	G2	5.32249	11.1561	0.0469871	0	NA	11.9701	0.0539619	0	NA	0	M246V
TCGA-HT-7881	IDHmut-codel	G2	2.92409	12.0482	0.0448638	0	NA	12.274	0.0699989	0	NA	0	NA
TCGA-HT-7884	IDHmut-non-codel	G2	11.2692	10.7732	0.0384874	1	NA	12.6682	0.0713847	0	NA	0	R273C, N288Efs*18
TCGA-HT-7902	IDHmut-non-codel	G2	31.4093	10.1571	0.040922	0	NA	12.8646	0.0840685	-1	NA	0	Y220C
TCGA-HT-8010	IDHmut-codel	G2	1.64274	11.0401	0.0421943	0	NA	11.5609	0.0700179	0	NA	0	NA
TCGA-HT-8012	IDHmut-codel	G2	9.3965	11.2464	0.0462732	0	NA	11.3619	0.0881109	0	NA	0	NA
TCGA-HT-8013	IDHmut-non-codel	G2	63.5085	8.12753	0.0481423	1	NA	10.9648	0.0766119	0	NA	0	R273C, M246V
TCGA-HT-8018	IDHmut-non-codel	G2	21.4871	11.3104	0.037561	0	NA	11.0066	0.0687773	0	NA	0	V274G
TCGA-HT-8108	IDHmut-non-codel	G2	2.49697	10.1299	0.0395125	1	NA	11.2006	0.102267	-1	NA	0	G154Afs*16
TCGA-HT-8113	IDHmut-non-codel	G2	29.5694	12.3763	0.0464769	0	NA	12.0486	0.0694676	0	NA	0	NA
TCGA-HT-A5R5	IDHmut-non-codel	G2	0.13142	10.0589	0.0449053	1	NA	11.0242	0.0696669	0	NA	0	R273C
TCGA-HT-A5RB	IDHmut-non-codel	G2	0.0985647	10.1098	0.0547237	0	NA	12.204	0.0907881	-1	NA	0	Y205S
TCGA-HT-A614	IDHmut-non-codel	G2	2.6941	9.63927	0.0385751	0	NA	11.7276	0.0654818	-1	NA	0	R273L
TCGA-HT-A615	IDHmut-codel	G2	13.0105	9.24686	0.0347273	0	NA	11.4766	0.0539672	0	NA	0	NA
TCGA-HT-A616	IDHmut-non-codel	G2	1.80702	11.8654	0.0380305	1	NA	11.328	0.0701431	0	NA	0	NA
TCGA-HT-A617	IDHwt	G4	16.1318	8.24458	0.466725	1	NA	10.9347	0.288449	0	NA	0	NA
TCGA-HT-A61A	IDHmut-non-codel	G2	6.37385	11.3678	0.0531535	NA	NA	11.7758	0.0771755	NA	NA	NA	NA
TCGA-HT-A74J	IDHmut-non-codel	G2	10.5136	9.44612	0.0402294	1	NA	11.2235	0.063997	-1	NA	0	R213*
TCGA-HW-7486	IDHmut-codel	G2	29.898	10.434	0.0287586	0	NA	12.4979	0.0763042	0	NA	0	NA
TCGA-HW-7487	IDHmut-codel	G2	13.4377	11.4083	0.0419906	0	NA	11.4622	0.0924574	0	NA	0	NA
TCGA-HW-7489	IDHmut-non-codel	G2	8.31229	11.4996	0.0412607	0	NA	11.227	0.0712996	0	NA	0	R273C
TCGA-HW-7490	IDHmut-non-codel	G2	19.2201	7.90947	0.0435297	0	NA	10.6173	0.0826584	-1	NA	0	R273H
TCGA-HW-7491	IDHmut-codel	G2	40.1487	11.7733	0.0368901	0	NA	12.5299	0.108657	0	NA	0	NA
TCGA-HW-7495	IDHmut-codel	G2	4.30399	11.1653	0.0416445	1	NA	12.1582	0.0706336	0	NA	0	NA
TCGA-HW-8322	IDHmut-codel	G2	17.8074	11.1538	0.0371381	1	NA	11.5675	0.0752336	-1	NA	0	NA
TCGA-HW-A5KL	IDHmut-non-codel	G2	20.7972	8.69765	0.0362984	0	NA	11.8724	0.0665573	0	NA	0	I232S
TCGA-HW-A5KM	IDHmut-non-codel	G2	20.6986	8.09541	0.0428054	2	NA	9.60229	0.0773729	-1	NA	0	R273C
TCGA-IK-7675	IDHmut-non-codel	G2	18.9901	10.7419	0.0396509	0	NA	10.6039	0.0784875	0	NA	-1	R273C
TCGA-P5-A5ET	IDHmut-codel	G2	0	9.76546	0.0390452	0	NA	11.809	0.0692115	0	NA	0	NA
TCGA-P5-A5EV	IDHmut-non-codel	G2	0.229984	9.12509	0.05221	1	NA	10.1078	0.0826541	-1	NA	0	L265P
TCGA-P5-A5EW	IDHmut-non-codel	G2	6.7024	7.68188	0.0545799	0	NA	11.7615	0.0774464	0	NA	0	R273H
TCGA-P5-A5F0	IDHmut-codel	G2	4.10686	11.9297	0.0476486	1	NA	11.7899	0.159083	0	NA	0	NA
TCGA-P5-A5F1	IDHmut-non-codel	G2	5.88103	6.93634	0.0401126	1	NA	9.80735	0.0907329	0	NA	0	W146*, X261_splice
TCGA-P5-A5F2	IDHmut-non-codel	G2	7.62234	9.94349	0.0489509	0	NA	10.8779	0.109356	-1	NA	0	R273C
TCGA-P5-A731	IDHmut-non-codel	G2	0.197129	10.1997	0.0371436	1	NA	10.9939	0.0730521	0	NA	0	NA
TCGA-P5-A733	IDHmut-non-codel	G2	0.229984	8.17363	0.0406387	1	NA	11.0245	0.0905065	0	NA	0	P177R
TCGA-QH-A65S	IDHmut-non-codel	G2	2.52983	8.79343	0.0438111	0	NA	10.8794	0.0556095	0	NA	0	E346*
TCGA-QH-A65V	IDHmut-codel	G2	4.82967	9.5321	0.0400569	0	NA	11.4425	0.0848523	0	NA	0	NA
TCGA-QH-A65Z	IDHmut-codel	G2	4.10686	10.3602	0.0395455	0	NA	11.0783	0.0632259	0	NA	0	NA
TCGA-QH-A6CX	IDHwt	G4	-0.0328549	7.29134	0.369057	1	NA	10.9086	0.18285	-1	NA	0	NA
TCGA-QH-A6CZ	IDHmut-codel	G2	3.15407	10.6725	0.0439947	0	NA	11.3237	0.0745139	-1	NA	0	NA
TCGA-QH-A6X3	IDHmut-non-codel	G2	0.591388	7.82963	0.04277	1	NA	11.1502	0.0789326	0	NA	0	V122Lfs*25
TCGA-QH-A6X5	IDHmut-codel	G2	3.90973	10.4826	0.0439983	0	NA	11.7219	0.0639276	0	NA	0	NA
TCGA-QH-A6X9	IDHmut-non-codel	G2	1.90558	10.7846	0.0370653	1	NA	11.5701	0.0735016	-1	NA	0	V157D
TCGA-QH-A6XA	IDHmut-non-codel	G2	0.229984	10.0693	0.0311339	1	NA	11.732	0.0655596	0	NA	0	R273C
TCGA-QH-A86X	IDHmut-codel	G2	3.48262	10.2535	0.0337297	0	NA	11.7299	0.0757976	0	NA	0	NA
TCGA-R8-A6MK	IDHmut-codel	G2	88.7739	8.81416	0.0358214	0	NA	11.3135	0.0681359	0	NA	0	NA
TCGA-R8-A6MO	IDHmut-codel	G2	32.6249	9.72538	0.0389703	0	NA	11.536	0.0841251	0	NA	0	NA
TCGA-R8-A73M	IDHmut-codel	G2	59.3359	9.83173	0.0416094	-2	NA	10.508	0.0657372	0	NA	0	NA
TCGA-S9-A6TU	IDHmut-non-codel	G2	69.0281	6.53678	0.0453862	0	NA	10.807	0.0978095	2	NA	0	Y220C
TCGA-S9-A6TY	IDHmut-codel	G2	22.4728	10.7312	0.0396131	1	NA	11.2536	0.0751876	0	NA	0	NA
TCGA-S9-A6TZ	IDHmut-non-codel	G2	21.6185	8.00057	0.0454765	0	NA	10.4692	0.0857573	0	NA	0	R248W
TCGA-S9-A6U2	IDHmut-codel	G2	15.6061	9.80793	0.0385785	0	NA	11.8364	0.106333	-1	NA	0	NA
TCGA-S9-A6U5	IDHmut-codel	G2	20.0415	9.24295	0.0387323	0	NA	10.8505	0.0753219	0	NA	0	NA
TCGA-S9-A6U8	IDHmut-non-codel	G2	94.5564	8.96836	0.037001	0	NA	11.7614	0.0774315	0	NA	0	M237I
TCGA-S9-A6UB	IDHmut-codel	G2	103.69	9.48376	0.0433026	0	NA	11.2248	0.101071	0	NA	0	NA
TCGA-S9-A6WE	IDHmut-codel	G2	72.5436	10.431	0.034897	0	NA	10.8899	0.0921781	-1	NA	0	NA
TCGA-S9-A6WH	IDHmut-codel	G2	22.8999	10.6474	0.0408298	0	NA	10.3084	0.0815411	-1	NA	0	NA
TCGA-S9-A6WI	IDHmut-non-codel	G2	70.6052	12.242	0.0424692	0	NA	11.8325	0.0518973	0	NA	0	NA
TCGA-S9-A6WO	IDHmut-non-codel	G2	7.58948	8.91511	0.0337783	1	NA	10.9529	0.0736255	0	NA	0	W91*
TCGA-S9-A6WQ	IDHmut-non-codel	G2	3.38405	9.59532	0.0391029	0	NA	11.3943	0.0866338	0	NA	0	G279E, H179D
TCGA-S9-A7IQ	IDHmut-codel	G2	14.259	12.3784	0.0318554	1	NA	11.6607	0.0508153	0	NA	0	NA
TCGA-S9-A7J1	IDHmut-codel	G2	8.18087	9.94518	0.0399297	0	NA	12.1236	0.0665062	0	NA	0	NA
TCGA-S9-A7QY	IDHmut-codel	G2	18.2016	10.0046	0.0367432	1	NA	11.7594	0.0810385	0	NA	0	NA
TCGA-S9-A7QZ	IDHmut-codel	G2	13.0105	10.3416	0.0402824	0	NA	10.8489	0.0799016	0	NA	0	NA
TCGA-S9-A7R1	IDHmut-codel	G2	164.274	11.3685	0.0420967	1	NA	10.8558	0.07306	-1	NA	0	NA
TCGA-S9-A7R3	IDHmut-non-codel	G2	87.0326	8.34224	0.0323424	0	NA	10.4756	0.0657156	-1	NA	0	R273C
TCGA-S9-A7R7	IDHmut-non-codel	G2	83.7471	6.58308	0.0364863	0	NA	10.8996	0.0790699	0	NA	0	R248Q, P278Lfs*67
TCGA-TM-A7C4	IDHmut-non-codel	G2	35.9104	11.6742	0.0332847	1	NA	12.1206	0.0599874	1	NA	0	C275G
TCGA-TM-A7C5	IDHmut-codel	G2	25.2983	10.4202	0.0477829	0	NA	10.9608	0.0824013	0	NA	0	NA
TCGA-TM-A7CA	IDHmut-non-codel	G2	22.5713	11.031	0.0413568	1	NA	12.0585	0.0571335	0	NA	0	R342*, S90Pfs*33
TCGA-TM-A7CF	IDHmut-non-codel	G2	48.3624	9.98419	0.0453049	0	NA	12.0103	0.073424	-1	NA	0	R273C, S215G
TCGA-TM-A84L	IDHmut-non-codel	G2	40.8058	9.41854	0.0331831	0	NA	11.3085	0.0812108	0	NA	0	H214R, N200Ifs*47
TCGA-TM-A84Q	IDHmut-non-codel	G2	18.8916	8.77693	0.0421388	0	NA	10.0448	0.0695787	-1	NA	0	R249G
TCGA-TM-A84R	IDHmut-codel	G2	9.42936	12.0633	0.0339878	0	NA	12.0399	0.100533	0	NA	0	NA
TCGA-TM-A84T	IDHmut-non-codel	G2	11.992	10.3067	0.037189	0	NA	11.1144	0.0787308	0	NA	0	R273C
TCGA-VM-A8C8	IDHmut-non-codel	G2	33.052	8.09075	0.0388715	1	NA	11.3362	0.0647201	-1	NA	0	Y220C
TCGA-VM-A8CA	IDHmut-non-codel	G2	13.5034	9.4722	0.0336048	0	NA	9.76979	0.0538923	0	NA	1	NA
TCGA-VM-A8CE	IDHmut-codel	G2	26.7767	9.19098	0.0340126	0	NA	11.8482	0.0683468	0	NA	0	NA
TCGA-VM-A8CH	IDHmut-non-codel	G2	10.9407	7.33328	0.0486331	0	NA	11.8807	0.0680939	0	NA	0	NA
TCGA-W9-A837	IDHmut-codel	G2	45.0441	10.7843	0.0370117	0	NA	11.2175	0.0721974	-1	NA	0	NA
TCGA-WH-A86K	IDHmut-non-codel	G2	5.25678	7.87267	0.041413	0	NA	9.67261	0.0726692	-1	NA	0	R273C, Y220C
TCGA-CS-4941	IDHwt	G4	7.68805	8.02145	0.224393	1	NA	10.1466	0.136122	0	NA	0	NA
TCGA-CS-4942	IDHmut-non-codel	G3	43.8613	9.73455	0.0431654	1	NA	11.5942	0.106787	0	NA	0	C275F
TCGA-CS-4943	IDHmut-non-codel	G3	18.1359	9.67962	0.0397757	-1	NA	10.2894	0.0873551	-1	NA	0	Y220C
TCGA-CS-5393	IDHmut-non-codel	G3	40.1487	10.0091	0.0456279	0	NA	10.9774	0.104992	-1	NA	0	P250L
TCGA-CS-5394	IDHmut-non-codel	G3	0.0985647	9.90717	0.0377762	0	NA	11.9107	0.110422	0	NA	0	NA
TCGA-CS-5396	IDHmut-codel	G3	9.95503	9.68917	0.0357758	1	NA	10.4232	0.125846	-1	NA	0	R273H
TCGA-CS-5397	IDHwt	G4	6.37385	11.0691	0.431065	1	NA	10.6485	0.38471	-1	NA	0	NA
TCGA-CS-6186	IDHwt	G4	17.6759	5.21536	0.605219	1	NA	11.868	0.22352	0	NA	0	NA
TCGA-CS-6188	IDHwt	G4	23.8198	7.28761	0.672456	1	NA	9.26404	0.10646	-2	NA	0	NA
TCGA-CS-6290	IDHmut-non-codel	G3	17.9388	7.44778	0.0354863	0	NA	11.2768	0.0757154	0	NA	0	H179R
TCGA-CS-6665	IDHmut-non-codel	G3	12.4192	8.97626	0.0505315	1	NA	11.3154	0.110525	1	NA	1	P278Lfs*67
TCGA-CS-6666	IDHmut-non-codel	G3	8.47656	10.2071	0.0372995	0	NA	9.13573	0.0495106	-1	NA	0	R175H, T155P
TCGA-CS-6670	IDHmut-codel	G3	6.60383	11.1018	0.0320514	1	NA	10.9192	0.134792	-1	NA	0	NA
TCGA-DB-5270	IDHmut-non-codel	G3	97.809	11.6588	0.0393683	1	NA	11.8243	0.0992519	0	NA	0	Y234C, P151S
TCGA-DB-5273	IDHmut-non-codel	G3	81.9073	9.29046	0.0394419	0	NA	11.6612	0.113526	0	NA	0	R273H
TCGA-DB-5274	IDHmut-codel	G3	75.2049	9.37584	0.039308	0	NA	10.8344	0.129659	0	NA	0	NA
TCGA-DB-5275	IDHmut-non-codel	G3	47.9024	9.57707	0.0375308	0	NA	12.1658	0.141503	0	NA	0	P250L
TCGA-DB-5276	IDHmut-non-codel	G3	72.8722	10.99	0.0447525	0	NA	12.1092	0.121776	0	NA	0	NA
TCGA-DB-5277	IDHmut-non-codel	G3	50.8265	10.6987	0.0362845	1	NA	10.7639	0.121107	-1	NA	0	Y236C
TCGA-DB-5281	IDHmut-non-codel	G3	78.2275	11.0426	0.0543908	1	NA	10.7972	0.169426	-1	NA	0	R248Q
TCGA-DB-A4XB	IDHmut-non-codel	G3	12.7148	9.53853	0.0447471	1	NA	10.9454	0.109733	-1	NA	0	R248Q
TCGA-DB-A4XD	IDHmut-non-codel	G3	27.0067	10.0066	0.0369138	1	NA	11.6069	0.07683	0	NA	0	Y220C
TCGA-DB-A4XE	IDHmut-non-codel	G3	18.8259	10.4389	0.0361156	1	NA	11.9316	0.0760148	1	NA	0	X33_splice, S241Y
TCGA-DB-A4XF	IDHmut-non-codel	G3	18.3659	10.2419	0.0440773	0	NA	10.5076	0.070237	-1	NA	0	H193R
TCGA-DB-A4XG	IDHmut-codel	G3	72.905	10.0462	0.0421224	0	NA	11.3461	0.060892	0	NA	0	NA
TCGA-DB-A64P	IDHmut-codel	G3	16.7889	9.40463	0.0459587	0	NA	11.119	0.087696	0	NA	0	NA
TCGA-DB-A64W	IDHmut-codel	G3	13.6348	10.9877	0.0374133	0	NA	11.4217	0.0689669	0	NA	0	NA
TCGA-DB-A64X	IDHmut-non-codel	G3	10.9078	9.18242	0.0450127	1	NA	9.27459	0.0676666	0	NA	0	R273C, Y220H
TCGA-DB-A75K	IDHmut-codel	G3	7.39235	8.89274	0.0382439	0	NA	11.3354	0.0655504	0	NA	0	NA
TCGA-DB-A75L	IDHmut-non-codel	G3	6.43956	9.35469	0.039909	0	NA	10.6209	0.0824623	-1	NA	0	V274F
TCGA-DB-A75O	IDHmut-non-codel	G3	30.7193	7.23023	0.0491269	-1	NA	10.7286	0.0774881	0	NA	0	V122Cfs*27
TCGA-DH-5141	IDHmut-codel	G3	31.8035	8.82527	0.0404311	0	NA	11.0502	0.113353	0	NA	0	NA
TCGA-DH-5142	IDHmut-non-codel	G3	30.2922	10.9554	0.0364615	0	NA	10.6266	0.111838	0	NA	0	H193R
TCGA-DH-5143	IDHmut-non-codel	G3	14.3904	10.0513	0.0370751	0	NA	11.4764	0.136806	0	NA	0	R248Q, L265R
TCGA-DH-5144	IDHmut-codel	G3	8.0166	10.8803	0.0338455	1	NA	11.3026	0.096586	0	NA	0	NA
TCGA-DH-A669	IDHmut-codel	G3	30.1937	5.57977	0.0384022	1	NA	8.34877	0.0874031	0	NA	1	NA
TCGA-DH-A66B	IDHmut-non-codel	G3	42.0214	9.1814	0.0457212	-1	NA	9.25125	0.0690856	0	NA	0	K321Efs*16
TCGA-DH-A66D	IDHmut-non-codel	G3	15.7375	9.58811	0.0360984	1	NA	11.4159	0.0813357	0	NA	0	R175G
TCGA-DH-A66G	IDHmut-non-codel	G3	3.84402	11.2696	0.0291026	1	NA	11.6259	0.0599547	0	NA	0	H179D
TCGA-DH-A7UR	IDHmut-codel	G3	54.2106	8.85325	0.0384901	0	NA	9.83714	0.127467	-1	NA	0	NA
TCGA-DH-A7UT	IDHmut-non-codel	G3	6.57098	8.05388	0.0380346	1	NA	10.8559	0.0808596	0	NA	0	K132N
TCGA-DH-A7UU	IDHmut-non-codel	G3	3.44976	8.48424	0.0399286	0	NA	10.2313	0.113019	0	NA	0	R273L
TCGA-DH-A7UV	IDHmut-non-codel	G3	6.20958	7.90973	0.0452936	1	NA	10.3276	0.0748797	0	NA	0	R273C
TCGA-DU-5847	IDHwt	G4	18.0045	6.41594	0.439516	0	NA	10.1292	0.0740862	-1	NA	0	NA
TCGA-DU-5851	IDHmut-non-codel	G3	17.446	11.2793	0.0461151	0	NA	11.7706	0.0883982	-1	NA	0	R273C
TCGA-DU-5852	IDHwt	G4	6.73525	8.24109	0.0515441	0	NA	10.9024	0.0786367	-1	NA	0	NA
TCGA-DU-5854	IDHwt	G4	8.44371	9.13731	0.254946	1	NA	11.7091	0.226391	-1	NA	0	NA
TCGA-DU-5855	IDHmut-non-codel	G3	6.80096	8.49506	0.0344461	1	NA	9.24229	0.0863106	-1	NA	0	R273C
TCGA-DU-6393	IDHmut-codel	G3	52.075	8.94457	0.0425875	0	NA	11.2459	0.0832289	0	NA	0	NA
TCGA-DU-6394	IDHmut-codel	G3	22.407	9.04091	0.0369072	0	NA	9.3771	0.0915859	0	NA	0	NA
TCGA-DU-6396	IDHmut-non-codel	G3	75.1063	7.81073	0.0338983	0	NA	10.7265	0.0725816	0	NA	0	R273C
TCGA-DU-6397	IDHmut-codel	G3	46.0297	9.66545	0.0336953	0	NA	10.6597	0.0814632	-1	NA	0	NA
TCGA-DU-6402	IDHwt	G4	7.03095	6.24232	0.549747	1	NA	8.95493	0.516274	-1	NA	0	NA
TCGA-DU-6403	IDHwt	G4	11.6306	9.68804	0.547503	1	NA	11.236	0.424436	-1	NA	0	NA
TCGA-DU-6404	IDHwt	G4	133.654	4.60201	0.0422336	1	NA	10.3456	0.074596	0	NA	0	NA
TCGA-DU-6405	IDHwt	G4	19.8772	5.37438	0.558346	1	NA	10.6533	0.0906422	-1	NA	0	NA
TCGA-DU-6406	IDHwt	G4	16.8217	6.62851	0.485158	-2	NA	10.6776	0.42767	0	NA	0	NA
TCGA-DU-6408	IDHmut-non-codel	G3	114.007	9.58542	0.0362083	0	NA	11.0116	0.109571	0	NA	0	R273C, I255F
TCGA-DU-6410	IDHmut-codel	G3	7.95089	10.9768	0.0313275	1	NA	10.4316	0.0770844	0	NA	0	NA
TCGA-DU-6542	IDHmut-non-codel	G3	7.7209	9.47725	0.0453594	2	NA	10.869	0.108298	-1	NA	0	Y220C
TCGA-DU-7006	IDHwt	G4	11.4664	5.98716	0.0620683	1	NA	8.47538	0.108621	-1	NA	0	NA
TCGA-DU-7010	IDHmut-non-codel	G3	14.9818	11.3896	0.0300686	0	NA	11.7174	0.0793866	1	NA	-1	H179R
TCGA-DU-7012	IDHwt	G4	6.53813	8.42378	0.0835389	1	NA	11.8108	0.106039	0	NA	0	NA
TCGA-DU-7013	IDHwt	G4	8.83797	8.61918	0.502689	1	NA	12.0321	0.0778051	0	NA	0	V216M
TCGA-DU-7018	IDHmut-codel	G3	30.6536	10.3431	0.0357369	0	NA	10.5954	0.0811986	0	NA	0	NA
TCGA-DU-7019	IDHmut-non-codel	G3	26.2839	9.40134	0.0439058	0	NA	10.3903	0.0659087	-1	NA	0	R175H
TCGA-DU-7290	IDHwt	G4	10.3493	8.17597	0.629781	0	NA	11.5527	0.238546	-1	NA	0	NA
TCGA-DU-7292	IDHwt	G4	7.95089	11.2823	0.412252	1	NA	11.016	0.218669	-1	NA	0	NA
TCGA-DU-7298	IDHmut-non-codel	G3	18.9244	9.32911	0.0436687	0	NA	11.4219	0.0666689	-1	NA	0	H193P, E224=
TCGA-DU-7299	IDHmut-non-codel	G3	43.9927	10.4387	0.0406734	0	NA	12.2612	0.0720655	0	NA	0	P278L
TCGA-DU-7300	IDHmut-codel	G3	61.9643	11.742	0.0477704	0	NA	11.3376	0.0629929	0	NA	0	R282W
TCGA-DU-7302	IDHmut-codel	G3	60.2559	11.2631	0.0394385	0	NA	11.3334	0.0763625	0	NA	0	NA
TCGA-DU-7304	IDHmut-non-codel	G3	23.2941	9.88157	0.0454048	0	NA	9.73501	0.0745571	-1	NA	0	R273C, X125_splice
TCGA-DU-7309	IDHmut-non-codel	G3	2.75981	11.6554	0.0426629	2	NA	11.4748	0.0934628	0	NA	0	R248Q
TCGA-DU-8158	IDHwt	G4	5.09251	7.94607	0.0500866	0	NA	10.4695	0.107288	1	NA	0	NA
TCGA-DU-8161	IDHwt	G4	23.7212	7.94644	0.162912	1	NA	10.9836	0.211845	-1	NA	-1	NA
TCGA-DU-8162	IDHwt	G4	14.5876	11.8966	0.105982	0	NA	12.2325	0.177578	-1	NA	0	NA
TCGA-DU-8163	IDHmut-non-codel	G3	20.6657	9.86546	0.044693	1	NA	12.2728	0.102778	0	NA	0	R273L
TCGA-DU-8165	IDHwt	G4	19.1216	5.69493	0.215037	1	NA	10.7805	0.125118	1	NA	-1	R273C, R158S
TCGA-DU-8168	IDHmut-codel	G3	14.1605	10.7288	0.0515478	0	NA	11.5986	0.074245	-1	NA	0	NA
TCGA-DU-A5TP	IDHmut-non-codel	G3	14.2262	6.98227	0.0408801	0	NA	10.3508	0.0668559	0	NA	-1	R282W
TCGA-DU-A5TT	IDHwt	G4	4.96109	8.02249	0.0908748	1	NA	10.7427	0.303193	1	NA	0	X126_splice
TCGA-DU-A5TW	IDHmut-non-codel	G3	5.65104	10.0632	0.0368928	1	NA	10.0786	0.101272	0	NA	0	X332_splice
TCGA-DU-A5TY	IDHwt	G4	12.1892	10.2779	0.137111	1	NA	10.6796	0.109836	-1	NA	0	NA
TCGA-DU-A6S7	IDHmut-non-codel	G3	7.22808	8.96276	0.0452346	0	NA	10.9008	0.117384	-1	NA	1	A159V
TCGA-DU-A6S8	IDHmut-codel	G3	5.97959	10.3908	0.0457737	0	NA	9.97021	0.0939428	-1	NA	0	NA
TCGA-DU-A76L	IDHwt	G4	26.7439	7.44277	0.281312	1	NA	11.0909	0.198385	0	NA	0	NA
TCGA-DU-A76R	IDHmut-codel	G3	21.29	9.75838	0.039844	1	NA	11.6258	0.065456	0	NA	0	NA
TCGA-DU-A7T6	IDHmut-codel	G3	17.9716	9.25896	0.0381992	0	NA	9.54241	0.100008	-2	NA	0	NA
TCGA-DU-A7T8	IDHmut-non-codel	G3	124.422	10.6059	0.0373626	1	NA	11.196	0.0599402	0	NA	0	K120E
TCGA-DU-A7TD	IDHwt	G4	7.49092	6.79024	0.220674	1	NA	9.94442	0.0849878	-1	NA	0	NA
TCGA-DU-A7TJ	IDHwt	G4	0.558533	5.94739	0.491254	1	NA	10.2773	0.283631	-1	NA	0	NA
TCGA-E1-5302	IDHmut-non-codel	G3	50.1037	9.80107	0.040599	1	NA	11.0853	0.11177	1	NA	0	R280Efs*65
TCGA-E1-5303	IDHmut-non-codel	G3	67.4183	8.75425	0.0368258	0	NA	11.2866	0.115133	0	NA	0	R280K
TCGA-E1-5304	IDHmut-non-codel	G3	41.1015	8.44013	0.0348191	1	NA	8.54715	0.102926	-1	NA	1	S127Y
TCGA-E1-5305	IDHmut-non-codel	G3	79.936	9.56014	0.050075	0	NA	11.4309	0.0809332	-1	NA	0	F270S
TCGA-E1-5307	IDHmut-non-codel	G3	57.8903	10.6225	0.0498007	0	NA	11.0229	0.0834044	-2	NA	0	R273C
TCGA-E1-5311	IDHmut-codel	G3	134.179	10.9232	0.042244	0	NA	11.3879	0.0870066	0	NA	0	NA
TCGA-E1-A7YO	IDHmut-codel	G3	74.9749	10.5584	0.0387614	0	NA	11.118	0.0795437	0	NA	0	NA
TCGA-E1-A7YV	IDHmut-non-codel	G3	32.4278	8.29062	0.0568067	0	NA	10.6779	0.0672696	-1	NA	0	NA
TCGA-FG-5962	IDHmut-codel	G3	47.7382	11.3371	0.0474848	1	NA	11.5889	0.104221	0	NA	1	NA
TCGA-FG-5963	IDHwt	G4	25.4625	9.14852	0.0418029	0	NA	11.0111	0.0870693	-1	NA	0	R158G
TCGA-FG-6688	IDHwt	G4	18.7601	10.028	0.457584	1	NA	11.696	0.220681	0	NA	0	NA
TCGA-FG-6692	IDHwt	G4	18.4316	6.24045	0.461185	1	NA	8.25513	0.386845	-1	NA	0	NA
TCGA-FG-7636	IDHmut-non-codel	G3	17.8731	10.8379	0.0348427	0	NA	10.9084	0.0546178	-1	NA	0	R273C
TCGA-FG-7638	IDHmut-codel	G3	22.5385	10.4235	0.0369732	2	NA	11.4355	0.0728228	0	NA	0	NA
TCGA-FG-8185	IDHmut-non-codel	G3	14.2262	9.68099	0.0482056	0	NA	9.54829	0.0904372	-1	NA	0	V216L, I195N
TCGA-FG-8186	IDHmut-codel	G3	16.0003	9.72409	0.0414446	1	NA	11.2425	0.083725	0	NA	0	NA
TCGA-FG-8191	IDHmut-non-codel	G3	15.5075	8.53015	0.0451752	0	NA	11.5992	0.0847253	0	NA	0	F113V
TCGA-FG-A4MU	IDHwt	G4	0.591388	5.1924	0.402106	1	NA	9.67884	0.314113	-1	NA	0	NA
TCGA-FG-A4MW	IDHwt	G4	5.25678	9.51857	0.499478	1	NA	10.626	0.130987	-1	NA	0	NA
TCGA-FG-A6J3	IDHmut-non-codel	G3	10.5793	8.08045	0.0361345	0	NA	9.81968	0.0570378	-1	NA	1	N239_S241del
TCGA-FG-A70Z	IDHwt	G4	10.7764	9.18258	0.114121	1	NA	11.0657	0.0906443	0	NA	0	NA
TCGA-FG-A87N	IDHmut-non-codel	G3	7.42521	9.24738	0.0329294	0	NA	10.5997	0.067042	0	NA	0	NA
TCGA-FG-A87Q	IDHwt	G4	5.71675	8.62249	0.554985	1	NA	11.3356	0.441292	-1	NA	0	NA
TCGA-FN-7833	IDHmut-non-codel	G3	0.13142	7.50582	0.0335372	0	NA	10.8727	0.0473196	0	NA	0	P153Rfs*18, R280K
TCGA-HT-7468	IDHmut-codel	G3	6.66954	9.98971	0.0327508	0	NA	12.0678	0.0919602	0	NA	1	NA
TCGA-HT-7470	IDHmut-non-codel	G3	8.80511	11.3649	0.0539229	0	NA	11.9333	0.103828	-1	NA	0	R273C
TCGA-HT-7471	IDHmut-codel	G3	0.13142	9.2733	0.0485351	0	NA	11.4283	0.0858266	-1	NA	0	NA
TCGA-HT-7475	IDHmut-non-codel	G3	17.4131	10.6938	0.0535302	1	NA	10.9644	0.0571241	-1	NA	0	D208G, R110P
TCGA-HT-7477	IDHmut-non-codel	G3	24.2469	10.9798	0.0422812	-1	NA	10.5238	0.114282	-1	NA	1	H179R
TCGA-HT-7479	IDHmut-non-codel	G3	7.09666	9.03359	0.0386138	0	NA	11.8099	0.068804	0	NA	0	V173M
TCGA-HT-7601	IDHmut-non-codel	G3	5.0268	9.63629	0.0419557	0	NA	11.7549	0.0861572	0	NA	0	R273C
TCGA-HT-7609	IDHmut-non-codel	G3	45.964	7.84769	0.0363023	0	NA	10.8885	0.0638623	0	NA	0	R273H, X224_splice
TCGA-HT-7616	IDHmut-codel	G3	0.229984	6.65896	0.0573083	0	NA	11.2084	0.107151	0	NA	0	NA
TCGA-HT-7620	IDHmut-codel	G3	14.259	9.48809	0.0525161	0	NA	12.5979	0.0989083	0	NA	0	NA
TCGA-HT-7677	IDHmut-codel	G3	16.2303	10.0064	0.0486947	0	NA	11.9228	0.0972036	0	NA	0	NA
TCGA-HT-7684	IDHmut-non-codel	G3	6.0453	8.40542	0.0382386	0	NA	10.4483	0.0763126	0	NA	0	NA
TCGA-HT-7686	IDHmut-non-codel	G3	42.7114	8.4792	0.0465936	0	NA	10.3939	0.0949033	0	NA	0	R273H
TCGA-HT-7687	IDHmut-codel	G3	0.0985647	10.8173	0.0558406	0	NA	11.1753	0.0890052	-1	NA	0	NA
TCGA-HT-7688	IDHmut-non-codel	G3	31.6721	12.0474	0.0496393	1	NA	11.8407	0.0911426	-1	NA	0	H179R
TCGA-HT-7690	IDHmut-non-codel	G3	0.0985647	10.9375	0.0436112	0	NA	11.6352	0.0913304	0	NA	0	Y236C
TCGA-HT-7694	IDHmut-codel	G3	6.89953	12.0527	0.0428495	0	NA	12.15	0.100978	0	NA	0	NA
TCGA-HT-7855	IDHmut-non-codel	G3	19.2201	7.61929	0.042248	0	NA	8.93389	0.0663134	-1	NA	0	L130V
TCGA-HT-7856	IDHmut-codel	G3	39.0645	11.9016	0.0387177	0	NA	11.7899	0.0685343	0	NA	0	NA
TCGA-HT-7860	IDHwt	G4	0.492824	7.76301	0.579391	1	NA	11.3809	0.205547	0	NA	0	NA
TCGA-HT-7874	IDHmut-codel	G3	37.126	12.1971	0.0435651	0	NA	12.1171	0.0829714	0	NA	0	NA
TCGA-HT-7879	IDHmut-non-codel	G3	3.67975	9.73492	0.03268	0	NA	11.9716	0.0687136	0	NA	0	H193L, N263Sfs*8
TCGA-HT-7882	IDHwt	G4	3.7126	4.36877	0.389638	1	NA	9.4172	0.34219	0	NA	0	NA
TCGA-HT-8011	IDHwt	G4	16.2303	8.39084	0.0511983	1	NA	11.6214	0.0779891	0	NA	0	NA
TCGA-HT-8104	IDHwt	G4	12.222	8.31949	0.652175	1	NA	10.6837	0.0864828	-1	NA	0	NA
TCGA-HT-8105	IDHmut-codel	G3	6.24243	10.9331	0.0383995	0	NA	10.2831	0.0805915	0	NA	0	R273C
TCGA-HT-8106	IDHmut-non-codel	G3	0.0985647	9.20332	0.0735511	0	NA	11.2198	0.0979204	0	NA	-1	R306*
TCGA-HT-8109	IDHmut-codel	G3	3.94259	11.5322	0.0382537	0	NA	11.9889	0.0842443	0	NA	0	NA
TCGA-HT-8110	IDHwt	G4	4.69825	7.80497	0.321065	1	NA	11.8159	0.0640929	0	NA	0	NA
TCGA-HT-8111	IDHmut-non-codel	G3	0.229984	8.65377	0.0462298	0	NA	11.9296	0.0856631	0	NA	0	A161T
TCGA-HT-8114	IDHmut-non-codel	G3	3.87688	9.49915	0.0381545	1	NA	10.9624	0.0671411	0	NA	0	H179R, X187_splice
TCGA-HT-8563	IDHmut-non-codel	G3	16.0332	6.9176	0.0478343	0	NA	10.9379	0.0665332	0	NA	0	P152Q
TCGA-HT-8564	IDHwt	G4	15.7046	10.4385	0.0423818	1	NA	12.0621	0.0699633	0	NA	-1	R267Q, R156H
TCGA-HT-A4DS	IDHwt	G4	0.229984	7.07382	0.368653	1	NA	9.82619	0.0920561	0	NA	-1	NA
TCGA-HT-A4DV	IDHmut-codel	G3	10.4807	9.97039	0.0439518	0	NA	11.7327	0.09047	0	NA	0	NA
TCGA-HT-A5R7	IDHmut-non-codel	G3	13.9962	11.0957	0.0443036	2	NA	11.5169	0.0705919	-2	NA	0	NA
TCGA-HT-A5R9	IDHmut-codel	G3	0.0657098	8.67695	0.0449624	1	NA	11.2545	0.107231	-1	NA	0	NA
TCGA-HT-A5RA	IDHwt	G4	14.6861	4.30977	0.626535	1	NA	9.28529	0.0835115	-1	NA	0	NA
TCGA-HT-A5RC	IDHwt	G4	5.32249	7.43132	0.553361	1	NA	10.5214	0.368527	-1	NA	0	NA
TCGA-HT-A618	IDHmut-non-codel	G3	5.32249	8.89333	0.0410869	-1	NA	11.2657	0.0536652	-1	NA	0	R282W
TCGA-HT-A619	IDHmut-codel	G3	14.259	10.5398	0.0371812	1	NA	10.2909	0.086152	0	NA	0	NA
TCGA-HT-A61C	IDHwt	G4	3.38405	7.54359	0.0528037	1	NA	11.0022	0.0714885	0	NA	0	NA
TCGA-HT-A74H	IDHwt	G4	2.43126	8.79387	0.063292	1	NA	11.7698	0.064211	0	NA	0	NA
TCGA-HT-A74O	IDHmut-non-codel	G3	0.0985647	8.48919	0.0524123	1	NA	10.0034	0.074765	0	NA	0	P128del
TCGA-HW-8319	IDHmut-non-codel	G3	21.6842	11.0513	0.04154	0	NA	12.0009	0.0757695	-1	NA	0	R248Q, R196*
TCGA-HW-8320	IDHmut-non-codel	G3	21.5857	8.50054	0.0412224	0	NA	9.81492	0.0666915	-1	NA	0	Y234Tfs*11
TCGA-HW-8321	IDHmut-non-codel	G3	19.5815	9.70175	0.0380528	0	NA	11.5188	0.0782237	0	NA	0	G245S
TCGA-HW-A5KJ	IDHmut-codel	G3	10.5464	10.5855	0.0414526	1	NA	10.2471	0.0785923	0	NA	1	NA
TCGA-HW-A5KK	IDHwt	G4	12.7477	8.98698	0.270855	0	NA	11.5502	0.0831841	0	NA	0	NA
TCGA-IK-8125	IDHmut-codel	G3	42.7442	10.6161	0.0393136	0	NA	11.6595	0.108685	0	NA	0	NA
TCGA-KT-A74X	IDHmut-codel	G3	5.22393	10.6544	0.0433485	0	NA	11.2256	0.0920419	0	NA	0	NA
TCGA-KT-A7W1	IDHwt	G4	4.73111	5.0829	0.667656	1	NA	10.0148	0.0840033	-1	NA	0	NA
TCGA-P5-A5EU	IDHmut-non-codel	G3	0	6.08314	0.0442208	0	NA	9.73084	0.0665005	-1	NA	0	P190R
TCGA-P5-A5EX	IDHmut-codel	G3	1.64274	5.63211	0.0517817	0	NA	10.1466	0.0834374	0	NA	0	NA
TCGA-P5-A5EZ	IDHmut-non-codel	G3	2.29984	8.89221	0.040647	1	NA	11.5798	0.0590863	-1	NA	-1	R213Dfs*34
TCGA-P5-A5F4	IDHmut-non-codel	G3	0.755663	10.9957	0.0428477	0	NA	11.5296	0.0704531	-1	NA	0	R273L
TCGA-P5-A72U	IDHwt	G4	0.164274	3.33351	0.422673	0	NA	9.86957	0.308869	0	NA	0	NA
TCGA-P5-A72W	IDHmut-non-codel	G3	0.295694	5.94889	0.0397446	0	NA	10.9152	0.0510981	0	NA	0	C238F
TCGA-P5-A72X	IDHmut-non-codel	G3	0.262839	8.28589	0.0438621	0	NA	10.8636	0.0805736	0	NA	0	P190L
TCGA-P5-A72Z	IDHmut-codel	G3	0.262839	6.94943	0.0493565	0	NA	7.71188	0.102695	-1	NA	0	NA
TCGA-P5-A730	IDHmut-codel	G3	0.197129	5.74704	0.0457102	0	NA	10.6946	0.0779663	0	NA	0	NA
TCGA-QH-A65R	IDHmut-codel	G3	5.74961	10.5078	0.0361208	0	NA	9.75768	0.0553999	0	NA	0	NA
TCGA-QH-A65X	IDHmut-codel	G3	7.78661	7.31066	0.0371505	0	NA	8.69726	0.0722627	0	S384Pfs*25	0	NA
TCGA-QH-A6CS	IDHwt	G4	4.17257	8.30918	0.0397508	1	NA	10.9702	0.0481724	0	NA	0	NA
TCGA-QH-A6CU	IDHmut-codel	G3	-0.0328549	8.88233	0.0321139	1	NA	10.9909	0.0527727	0	NA	0	NA
TCGA-QH-A6CV	IDHwt	G4	2.95694	6.25182	0.774476	1	NA	9.83002	0.257929	-1	NA	0	NA
TCGA-QH-A6CW	IDHmut-non-codel	G3	-0.0328549	9.56358	0.0399341	0	NA	10.181	0.0654003	0	NA	0	K132R
TCGA-QH-A6CY	IDHmut-codel	G3	2.20128	10.7977	0.0438144	0	NA	11.8073	0.0558398	0	NA	0	NA
TCGA-QH-A6X4	IDHmut-codel	G3	6.30814	9.41608	0.0363992	0	NA	11.7964	0.0791912	0	NA	0	NA
TCGA-QH-A6X8	IDHmut-codel	G3	4.73111	10.9051	0.0376855	0	NA	11.7464	0.0748873	0	NA	0	NA
TCGA-QH-A6XC	IDHwt	G4	5.0268	9.88123	0.570483	1	NA	10.9396	0.201455	0	NA	0	NA
TCGA-QH-A870	IDHmut-non-codel	G3	0.0657098	8.50905	0.0364791	1	NA	11.563	0.0875973	0	NA	0	R273H, D228Tfs*19
TCGA-R8-A6ML	IDHmut-codel	G3	93.965	8.9357	0.0453907	0	NA	11.0585	0.089923	0	NA	0	NA
TCGA-S9-A6TS	IDHmut-non-codel	G3	62.1286	9.7735	0.0400641	-1	NA	9.77278	0.0872834	-1	NA	1	R273C
TCGA-S9-A6TV	IDHmut-non-codel	G3	18.7601	8.67157	0.0352345	0	NA	10.4135	0.0784098	0	NA	0	R273C
TCGA-S9-A6TW	IDHmut-codel	G3	28.2552	7.8112	0.0511459	0	NA	10.1681	0.09725	-1	NA	0	NA
TCGA-S9-A6TX	IDHmut-codel	G3	28.1238	9.44808	0.0385695	0	NA	11.7113	0.0801741	0	NA	0	NA
TCGA-S9-A6U0	IDHwt	G4	16.3617	5.68477	0.226019	1	NA	10.6988	0.129992	0	NA	0	NA
TCGA-S9-A6U1	IDHmut-non-codel	G3	11.3021	10.8744	0.0365375	0	NA	11.2712	0.0827332	0	NA	1	NA
TCGA-S9-A6U6	IDHmut-non-codel	G3	9.85647	10.0654	0.0321039	2	NA	11.4716	0.0484731	0	NA	0	R273C
TCGA-S9-A6U9	IDHmut-non-codel	G3	83.6486	8.40837	0.0462412	0	NA	11.1703	0.0856319	0	NA	0	NA
TCGA-S9-A6WD	IDHmut-codel	G3	62.3257	10.136	0.0347851	0	NA	11.0598	0.0669973	0	NA	0	NA
TCGA-S9-A6WG	IDHmut-non-codel	G3	70.5066	8.40471	0.0413802	0	NA	10.3152	0.075658	0	NA	0	Q331*, R181H
TCGA-S9-A6WL	IDHmut-codel	G3	10.875	11.6231	0.0382103	0	NA	10.7703	0.0862495	0	NA	1	NA
TCGA-S9-A6WM	IDHwt	G4	9.29794	6.45618	0.189761	1	NA	9.41123	0.0973208	1	NA	0	NA
TCGA-S9-A6WN	IDHmut-codel	G3	9.0351	3.78982	0.0408489	0	NA	7.34124	0.0740931	0	NA	0	NA
TCGA-S9-A6WP	IDHmut-codel	G3	6.14387	10.254	0.0370844	0	NA	11.0597	0.0759805	-1	NA	0	NA
TCGA-S9-A7IS	IDHmut-non-codel	G3	7.91803	6.71288	0.0416252	0	NA	10.7042	0.0753239	-1	NA	0	NA
TCGA-S9-A7IX	IDHwt	G4	19.6144	9.02551	0.370213	1	NA	10.1627	0.152664	-1	NA	0	NA
TCGA-S9-A7IY	IDHmut-codel	G3	12.5834	9.35598	0.0353603	0	NA	10.6068	0.0918373	0	NA	0	NA
TCGA-S9-A7IZ	IDHmut-non-codel	G3	4.20543	10.3491	0.0362453	1	NA	10.8467	0.0688895	-1	NA	0	C275_R282delinsW
TCGA-S9-A7J0	IDHmut-non-codel	G3	9.36365	8.67464	0.0353763	1	NA	10.0094	0.115146	-1	NA	0	V173M
TCGA-S9-A7J2	IDHmut-codel	G3	2.037	8.99044	0.0370602	0	NA	11.3332	0.0708529	0	NA	0	NA
TCGA-S9-A7J3	IDHmut-codel	G3	8.11516	10.5889	0.0380609	0	NA	11.5405	0.0812534	0	NA	0	NA
TCGA-S9-A7QW	IDHmut-non-codel	G3	3.58118	10.2803	0.0420178	1	NA	11.1638	0.0682551	0	NA	0	R213Q
TCGA-S9-A7QX	IDHmut-non-codel	G3	4.04115	8.15955	0.0337756	0	NA	10.1705	0.0467832	0	NA	0	X225_splice
TCGA-S9-A7R2	IDHwt	G4	10.3821	9.28463	0.134926	1	NA	11.6374	0.277538	0	NA	0	NA
TCGA-S9-A7R4	IDHmut-non-codel	G3	17.4131	9.15102	0.0348878	0	NA	10.9909	0.046814	0	NA	0	T125=
TCGA-S9-A7R8	IDHmut-non-codel	G3	31.5736	7.26394	0.0369974	0	NA	10.7884	0.0863575	-1	NA	0	V272M
TCGA-S9-A89Z	IDHmut-non-codel	G3	4.99394	9.58845	0.0430971	0	NA	9.42132	0.0956368	1	NA	0	R273H, H297Tfs*48
TCGA-TM-A7C3	IDHwt	G4	49.4138	7.25222	0.812034	1	NA	10.2449	0.326338	0	NA	0	NA
TCGA-TM-A84B	IDHwt	G4	11.992	6.60518	0.496772	1	NA	11.8934	0.132306	0	NA	0	NA
TCGA-TM-A84F	IDHmut-non-codel	G3	50.728	8.42859	0.0427636	0	NA	10.7806	0.065569	0	NA	0	NA
TCGA-TM-A84G	IDHmut-codel	G3	34.3334	10.5035	0.0337908	0	NA	10.1517	0.0679191	0	NA	0	NA
TCGA-TM-A84H	IDHmut-non-codel	G3	24.2469	10.455	0.0299071	1	NA	10.4554	0.0650984	-1	NA	0	E171Gfs*3
TCGA-TM-A84I	IDHmut-non-codel	G3	19.3515	6.65058	0.027851	0	NA	9.88134	0.0532189	0	NA	0	Y220C, R175H
TCGA-TM-A84M	IDHmut-codel	G3	16.4932	9.42982	0.0329241	1	NA	11.2481	0.0622022	0	NA	1	R248W
TCGA-TM-A84O	IDHmut-codel	G3	29.898	8.38476	0.0467696	0	NA	10.8483	0.0666907	0	NA	0	NA
TCGA-TM-A84S	IDHmut-codel	G3	4.56683	8.90039	0.034214	0	NA	11.4307	0.0753482	0	NA	0	NA
TCGA-VM-A8CB	IDHmut-codel	G3	0.0985647	9.60592	0.0308376	0	NA	8.05735	0.0964133	-1	NA	0	NA
TCGA-VV-A829	IDHmut-codel	G3	27.0396	8.27078	0.0386354	0	NA	8.48635	0.0808685	-1	NA	0	NA
TCGA-VV-A86M	IDHmut-non-codel	G3	7.03095	7.0593	0.0435605	0	NA	7.46677	0.0707387	-1	NA	0	Y163N
TCGA-VW-A7QS	IDHmut-codel	G3	23.1956	9.35911	0.0328406	1	NA	10.6272	0.0809472	0	NA	0	NA
TCGA-VW-A8FI	IDHwt	G4	8.04945	9.318	0.542202	1	NA	11.3608	0.100707	0	NA	1	P151A, P177H
TCGA-WY-A858	IDHmut-non-codel	G3	43.927	7.02651	0.0451494	0	NA	10.4757	0.069106	-1	NA	0	Q317*, P151S
TCGA-02-0047	IDHwt	G4	14.719	8.88279	NA	0	NA	10.4932	NA	0	NA	0	NA
TCGA-02-0055	IDHwt	G4	2.49697	6.67288	NA	1	NA	9.25784	NA	0	NA	-1	V216M
TCGA-02-2483	IDHmut-non-codel	G4	15.3104	8.77963	NA	0	NA	9.85061	NA	1	NA	0	R273H
TCGA-02-2485	IDHwt	G4	15.4418	8.42746	NA	1	NA	10.9781	NA	0	NA	0	R248Q, S127Y
TCGA-02-2486	IDHwt	G4	16.1975	5.6957	NA	1	NA	8.2405	NA	0	NA	0	NA
TCGA-06-0125	IDHwt	G4	47.5739	7.53651	0.47472	1	NA	11.093	0.255182	0	NA	0	NA
TCGA-06-0129	IDHmut-non-codel	G4	33.6434	6.68667	NA	-2	NA	10.7209	NA	0	NA	0	R248Q
TCGA-06-0130	IDHwt	G4	12.9448	5.99888	NA	1	NA	9.2795	NA	1	NA	-1	R158H
TCGA-06-0132	IDHwt	G4	25.3311	9.95355	NA	1	NA	10.9149	NA	-1	NA	0	NA
TCGA-06-0138	IDHwt	G4	24.2141	6.91815	NA	1	NA	10.7053	NA	0	NA	NA	NA
TCGA-06-0141	IDHwt	G4	10.2836	6.68906	NA	1	NA	9.45163	NA	-1	NA	0	NA
TCGA-06-0152	IDHwt	G4	12.3206	8.09092	0.419698	1	NA	10.7437	0.322916	0	NA	-1	NA
TCGA-06-0157	IDHwt	G4	3.18693	8.62896	NA	1	NA	10.4214	NA	0	NA	0	NA
TCGA-06-0158	IDHwt	G4	10.8093	7.60473	NA	0	NA	10.5238	NA	-1	NA	0	NA
TCGA-06-0168	IDHwt	G4	19.6472	8.97896	NA	1	NA	9.23102	NA	0	NA	0	NA
TCGA-06-0171	IDHwt	G4	13.1091	7.8136	0.490438	1	NA	9.90469	0.298312	-1	NA	0	NA
TCGA-06-0174	IDHwt	G4	3.21978	8.80511	NA	1	NA	10.9456	NA	0	NA	0	NA
TCGA-06-0178	IDHmut-non-codel	G4	53.9477	6.98698	NA	0	NA	8.46301	NA	0	NA	NA	NA
TCGA-06-0184	IDHwt	G4	40.3458	6.71361	NA	0	NA	9.21412	NA	0	NA	-1	R158H
TCGA-06-0187	IDHwt	G4	27.2039	2.47038	NA	1	NA	8.22528	NA	-1	NA	NA	NA
TCGA-06-0190	IDHwt	G4	10.415	4.80024	0.534892	1	NA	8.89631	0.338892	0	NA	-1	G245S
TCGA-06-0210	IDHwt	G4	7.39235	8.3281	0.466238	1	NA	9.23296	0.0780289	-1	NA	0	R248Q
TCGA-06-0211	IDHwt	G4	11.8278	6.43373	0.497146	1	NA	7.99475	0.487025	-1	NA	0	NA
TCGA-06-0219	IDHwt	G4	0.722808	7.64597	NA	0	NA	10.287	NA	-1	NA	0	NA
TCGA-06-0221	IDHmut-non-codel	G4	19.8115	10.9611	0.0499653	2	NA	11.1835	0.0795357	-1	NA	0	K139Nfs*9
TCGA-06-0238	IDHwt	G4	13.3062	9.176	NA	1	NA	9.89764	NA	0	NA	0	N239_S241del
TCGA-06-0644	IDHwt	G4	12.3206	3.98065	NA	1	NA	9.48284	NA	1	NA	-1	Y220C
TCGA-06-0645	IDHwt	G4	5.74961	7.20882	NA	1	NA	8.76634	NA	0	NA	0	NA
TCGA-06-0646	IDHwt	G4	5.74961	7.10301	NA	1	NA	10.0918	NA	-1	NA	-2
TCGA-06-0649	IDHwt	G4	2.10271	6.66818	NA	1	NA	8.52077	NA	-1	NA	0	NA
TCGA-06-0686	IDHwt	G4	9.3965	7.85776	NA	1	NA	9.79426	NA	0	NA	1	NA
TCGA-06-0743	IDHwt	G4	22.3085	5.40583	NA	1	NA	9.05401	NA	-2	NA	1	H179R
TCGA-06-0744	IDHwt	G4	19.5487	6.09996	NA	1	NA	8.71119	NA	-1	NA	-1	H179R
TCGA-06-0745	IDHwt	G4	7.85232	7.75457	NA	1	NA	9.45566	NA	-1	NA	0	NA
TCGA-06-0747	IDHwt	G4	2.6941	5.75486	NA	1	NA	8.71957	NA	-1	NA	0	NA
TCGA-06-0749	IDHwt	G4	2.6941	9.00305	NA	1	NA	10.5326	NA	0	NA	0	NA
TCGA-06-0750	IDHwt	G4	0.919937	4.21346	NA	1	NA	8.95413	NA	-1	NA	0	NA
TCGA-06-0878	IDHwt	G4	7.16237	5.99085	NA	1	NA	9.64429	NA	-1	NA	0	NA
TCGA-06-0882	IDHwt	G4	5.42106	8.42039	NA	1	NA	9.62888	NA	-1	NA	0	NA
TCGA-06-1804	IDHwt	G4	13.6019	7.4364	0.528488	1	NA	12.2889	0.222326	0	NA	0	NA
TCGA-06-2557	IDHwt	G4	1.08421	7.94177	NA	1	NA	9.78488	NA	-1	NA	-1	NA
TCGA-06-2558	IDHwt	G4	12.4849	8.26005	NA	1	NA	11.1201	NA	0	NA	-1	D281H
TCGA-06-2559	IDHwt	G4	4.92823	7.46606	NA	1	NA	10.4412	NA	0	NA	0	T155N, P190L
TCGA-06-2561	IDHwt	G4	9.26508	8.29112	NA	1	NA	9.80063	NA	-1	NA	-1	NA
TCGA-06-2562	IDHwt	G4	2.82552	7.06984	NA	1	NA	8.48848	NA	-1	NA	0	NA
TCGA-06-2563	IDHwt	G4	8.50942	7.42854	NA	1	NA	9.11891	NA	0	NA	0	L130P
TCGA-06-2564	IDHwt	G4	5.94674	7.4465	NA	1	NA	10.3145	NA	0	NA	0	NA
TCGA-06-2565	IDHwt	G4	6.80096	6.15843	NA	0	NA	8.82816	NA	-1	NA	0	NA
TCGA-06-2567	IDHwt	G4	4.3697	6.39501	NA	1	NA	8.99687	NA	-1	NA	0	R196*, E271K
TCGA-06-2569	IDHwt	G4	0.427114	7.74334	NA	-1	NA	11.6061	NA	-1	NA	-1	T155_R158del
TCGA-06-2570	IDHmut-non-codel	G4	9.36365	9.1181	NA	0	NA	10.7206	NA	0	NA	0	Q136E
TCGA-06-5408	IDHwt	G4	11.7292	5.32908	0.137739	1	NA	9.02463	0.0496094	-1	NA	-1	NA
TCGA-06-5410	IDHwt	G4	3.54833	7.53231	0.0760843	1	NA	9.78902	0.0917622	-1	NA	0	NA
TCGA-06-5411	IDHwt	G4	8.34514	9.65987	0.0472333	1	NA	10.2352	0.293194	0	NA	0	NA
TCGA-06-5412	IDHwt	G4	4.53398	7.23872	0.0448267	1	NA	8.67636	0.0984396	-1	NA	0	NA
TCGA-06-5413	IDHwt	G4	8.80511	4.7945	0.508251	1	NA	9.92588	0.237075	0	NA	0	NA
TCGA-06-5414	IDHwt	G4	8.96939	5.02511	0.659751	1	NA	7.48296	0.448034	-1	NA	0	NA
TCGA-06-5415	IDHwt	G4	8.54227	7.69084	0.681682	1	NA	9.6099	0.509353	-1	NA	0	NA
TCGA-06-5418	IDHwt	G4	2.72696	4.23718	0.16301	1	NA	8.94635	0.0663669	-1	NA	0	NA
TCGA-06-5856	IDHwt	G4	3.74546	6.61756	0.48246	1	NA	8.7685	0.099733	-1	NA	0	NA
TCGA-06-5858	IDHwt	G4	6.14387	6.30106	0.0789123	1	NA	9.89019	0.0711547	0	NA	0	R175H
TCGA-06-5859	IDHwt	G4	4.56683	9.57387	0.206155	1	NA	9.23283	0.0967809	-1	NA	0	NA
TCGA-08-0386	IDHwt	G4	18.0045	7.29616	NA	1	NA	10.139	NA	1	NA	-1	NA
TCGA-12-0616	IDHwt	G4	14.719	9.43905	NA	2	NA	8.3888	NA	0	NA	0	NA
TCGA-12-0618	IDHwt	G4	12.9777	10.619	NA	1	NA	11.125	NA	0	NA	0	C238Y
TCGA-12-0619	IDHwt	G4	34.8919	2.77398	NA	1	NA	8.13856	NA	2	NA	-1	K164E
TCGA-12-0821	IDHwt	G4	10.6121	6.52011	NA	1	NA	10.4972	NA	-1	NA	1	NA
TCGA-12-3650	IDHwt	G4	10.9407	6.29952	NA	1	NA	10.1694	NA	0	NA	0	NA
TCGA-12-3652	IDHwt	G4	34.8919	4.75448	NA	0	NA	7.67504	NA	-1	NA	0	NA
TCGA-12-3653	IDHwt	G4	14.5219	2.53638	NA	1	NA	8.12883	NA	-1	NA	-1	NA
TCGA-12-5295	IDHwt	G4	14.9161	3.53487	0.793259	1	NA	7.5597	0.580268	0	NA	0	NA
TCGA-12-5299	IDHwt	G4	3.21978	5.55609	0.254863	1	NA	10.1767	0.051827	0	NA	0	NA
TCGA-14-0781	IDHwt	G4	0.952792	4.79514	0.194656	1	NA	8.1527	0.427336	0	NA	0	NA
TCGA-14-0787	IDHwt	G4	2.23413	6.5147	NA	1	NA	9.42159	NA	-1	NA	0	NA
TCGA-14-0789	IDHwt	G4	11.2364	5.58527	NA	1	NA	8.47945	NA	0	NA	0	NA
TCGA-14-0790	IDHwt	G4	13.7662	6.29459	NA	1	NA	10.8982	NA	1	NA	0	NA
TCGA-14-0817	IDHwt	G4	5.3882	7.24205	NA	1	NA	8.64283	NA	1	NA	0	L194Pfs*13
TCGA-14-0871	IDHwt	G4	28.9123	5.67577	NA	1	NA	8.98865	NA	-2	NA	-1	G302Rfs*4
TCGA-14-1034	IDHwt	G4	15.9346	6.15012	0.733131	1	NA	9.17723	0.45892	0	NA	-1	G105R
TCGA-14-1823	IDHwt	G4	17.8402	4.62972	NA	1	NA	8.95165	NA	0	NA	0	NA
TCGA-14-1825	IDHwt	G4	7.62234	6.1341	NA	1	NA	10.2829	NA	0	NA	0	R282W, R196*
TCGA-14-1829	IDHwt	G4	7.16237	4.75449	NA	1	NA	9.54926	NA	-1	NA	0	NA
TCGA-14-2554	IDHwt	G4	17.4788	6.57694	NA	1	NA	9.13617	NA	0	NA	0	NA
TCGA-15-0742	IDHwt	G4	13.7662	4.90689	NA	1	NA	10.1143	NA	0	NA	0	NA
TCGA-15-1444	IDHmut-non-codel	G4	50.498	8.97679	0.024249	0	NA	10.9547	0.0852172	-1	NA	0	R248W
TCGA-16-0846	IDHwt	G4	3.90973	8.6562	NA	1	NA	10.0886	NA	-1	NA	-2	H179Y
TCGA-16-1045	IDHwt	G4	29.0109	6.04535	NA	1	NA	9.40224	NA	-1	NA	0	NA
TCGA-19-0957	IDHwt	G4	21.8814	10.0416	0.0978008	1	NA	11.6311	0.101689	0	NA	NA	NA
TCGA-19-1389	IDHwt	G4	4.63254	7.00063	0.0512575	1	NA	7.54417	0.102861	-1	NA	NA	NA
TCGA-19-1390	IDHwt	G4	25.364	9.82219	NA	1	NA	11.2535	NA	0	NA	1	L194R, L130F
TCGA-19-2619	IDHwt	G4	9.65934	10.7155	NA	2	NA	9.86787	NA	-1	NA	0	NA
TCGA-19-2620	IDHwt	G4	4.86253	10.3976	NA	1	NA	10.8082	NA	-1	NA	0	NA
TCGA-19-2624	IDHwt	G4	0.164274	7.69143	NA	1	NA	11.1021	NA	0	NA	0	NA
TCGA-19-2625	IDHwt	G4	4.07401	4.58927	NA	0	NA	8.13271	NA	-1	NA	0	Y205C, C238Y
TCGA-19-2629	IDHmut-non-codel	G4	24.2141	8.75922	NA	1	NA	8.17217	NA	-1	NA	-1	X126_splice
TCGA-19-5960	IDHwt	G4	5.42106	8.56501	0.159296	1	NA	10.2587	0.0652124	-1	NA	0	NA
TCGA-26-1442	IDHmut-non-codel	G4	31.3107	10.2461	0.0316036	1	NA	9.93829	0.0529202	-1	NA	-1	R273C
TCGA-26-5132	IDHwt	G4	9.3965	5.27526	0.782209	1	NA	10.6429	0.228183	0	NA	0	NA
TCGA-26-5133	IDHwt	G4	14.8504	7.37974	0.0439604	0	NA	9.80074	0.0907646	0	NA	-1	Y234C
TCGA-26-5134	IDHwt	G4	5.48677	9.10651	0.0391671	0	NA	10.9965	0.10174	0	NA	0	NA
TCGA-26-5135	IDHwt	G4	8.87082	6.22272	0.031661	1	NA	10.7151	0.054536	0	NA	0	NA
TCGA-26-5136	IDHwt	G4	1.21563	7.14751	0.568212	1	NA	9.90353	0.198804	1	NA	0	K132N
TCGA-26-5139	IDHwt	G4	1.57704	6.89487	0.593438	1	NA	10.2787	0.217195	0	NA	0	NA
TCGA-27-1830	IDHwt	G4	5.05965	8.17524	NA	1	NA	9.83861	NA	0	NA	0	R248Q
TCGA-27-1831	IDHwt	G4	16.5917	4.04484	NA	1	NA	10.112	NA	0	NA	0	NA
TCGA-27-1832	IDHwt	G4	9.85647	4.68607	NA	1	NA	8.80883	NA	0	NA	0	NA
TCGA-27-1834	IDHwt	G4	40.5101	6.18142	NA	1	NA	10.4817	NA	1	NA	0	NA
TCGA-27-1835	IDHwt	G4	21.29	5.20315	NA	1	NA	10.1057	NA	0	NA	-1	V216M
TCGA-27-1837	IDHwt	G4	14.029	6.74056	NA	1	NA	10.5042	NA	0	NA	0	NA
TCGA-27-2519	IDHwt	G4	10.3821	6.65314	NA	1	NA	9.5367	NA	0	NA	0	R282Gfs*63
TCGA-27-2521	IDHmut-non-codel	G4	10.3821	4.65036	NA	1	NA	8.75705	NA	-2	NA	1	L264Yfs*81
TCGA-27-2523	IDHwt	G4	16.066	5.34025	NA	1	NA	9.51406	NA	-1	NA	0	NA
TCGA-27-2524	IDHwt	G4	7.58948	5.87508	NA	1	NA	7.32646	NA	-1	NA	0	NA
TCGA-27-2526	IDHwt	G4	2.85838	2.62756	NA	1	NA	9.24226	NA	-1	NA	0	NA
TCGA-27-2528	IDHwt	G4	15.7704	5.37187	NA	0	NA	10.1963	NA	0	NA	0	NA
TCGA-28-1747	IDHwt	G4	2.52983	6.83085	NA	1	NA	10.6997	NA	0	NA	0	NA
TCGA-28-1753	IDHwt	G4	1.21563	6.32887	NA	1	NA	10.6029	NA	-1	NA	0	R273H
TCGA-28-2509	IDHwt	G4	4.76396	6.84838	NA	1	NA	8.36044	NA	1	NA	-1	C242Y
TCGA-28-2513	IDHwt	G4	7.29379	4.01008	NA	1	NA	6.93467	NA	-1	NA	0	NA
TCGA-28-2514	IDHwt	G4	5.25678	9.14994	NA	0	NA	11.4011	NA	0	NA	0	NA
TCGA-28-5204	IDHwt	G4	14.9161	5.57849	0.237986	1	NA	8.10728	0.0702362	-2	NA	0	NA
TCGA-28-5207	IDHwt	G4	11.2692	8.81674	0.125846	1	NA	10.2065	0.0698109	0	NA	1	G266V
TCGA-28-5208	IDHwt	G4	15.5732	7.58534	0.516003	-1	NA	8.57812	0.0718457	-1	NA	0	NA
TCGA-28-5209	IDHwt	G4	2.52983	4.87704	0.844486	1	NA	9.61236	0.126388	-1	NA	0	NA
TCGA-28-5213	IDHwt	G4	9.79076	3.61608	0.24768	1	NA	7.97753	0.100254	-1	NA	0	NA
TCGA-28-5215	IDHwt	G4	11.0064	7.67412	0.0351592	1	NA	10.3221	0.0532282	1	NA	-1	T125=
TCGA-28-5216	IDHwt	G4	13.6348	6.26132	0.0456839	2	NA	9.63352	0.0839198	1	NA	0	R249M
TCGA-28-5218	IDHwt	G4	5.15822	7.34338	0.0407926	1	NA	8.53352	0.0785803	0	NA	1	NA
TCGA-28-5220	IDHwt	G4	10.4807	4.23786	0.0590039	1	NA	6.92818	0.0878119	-1	NA	0	NA
TCGA-32-1970	IDHwt	G4	15.3761	9.34723	NA	1	NA	9.57364	NA	-1	NA	0	R267P
TCGA-32-1980	IDHwt	G4	1.18278	10.4928	0.0446358	1	NA	10.8169	0.0560455	0	NA	0	NA
TCGA-32-1982	IDHwt	G4	4.6654	7.81222	NA	1	NA	9.41515	NA	0	NA	0	NA
TCGA-32-2615	IDHwt	G4	15.9346	6.7315	NA	0	NA	10.1824	NA	1	NA	1	NA
TCGA-32-2632	IDHwt	G4	8.83797	5.84485	NA	1	NA	7.68744	NA	0	NA	0	NA
TCGA-32-2634	IDHwt	G4	8.87082	8.09783	NA	0	NA	10.5124	NA	0	NA	0	I254S
TCGA-32-2638	IDHwt	G4	7.3595	5.98382	NA	1	NA	9.81466	NA	0	NA	0	NA
TCGA-32-4213	IDHwt	G4	11.7292	5.12784	NA	0	NA	8.31053	NA	-1	NA	0	NA
TCGA-32-5222	IDHwt	G4	5.42106	6.20763	0.788342	1	NA	9.31174	0.226098	-2	NA	0	NA
TCGA-41-2571	IDHwt	G4	0.854227	7.89051	NA	1	NA	10.322	NA	0	NA	0	NA
TCGA-41-2572	IDHwt	G4	13.3391	5.28731	NA	1	NA	7.00841	NA	-1	NA	0	NA
TCGA-41-3915	IDHwt	G4	6.0453	5.92139	NA	1	NA	9.95433	NA	1	NA	-1	NA
TCGA-41-4097	IDHwt	G4	0.197129	8.11801	NA	0	NA	9.68828	NA	-1	NA	1	NA
TCGA-41-5651	IDHwt	G4	11.5321	11.3246	0.074243	1	NA	10.4581	0.0909994	0	NA	-1	NA
TCGA-76-4925	IDHwt	G4	4.79682	3.98727	0.507329	1	NA	9.53187	0.80493	-1	NA	-1	R249T
TCGA-76-4926	IDHwt	G4	4.53398	8.8572	0.365138	1	NA	11.1184	0.0706805	0	NA	0	NA
TCGA-76-4928	IDHwt	G4	3.08836	6.07649	0.526267	1	NA	8.28341	0.514202	-1	NA	0	NA
TCGA-76-4929	IDHwt	G4	3.64689	6.46302	0.0613694	1	NA	9.22263	0.152288	-1	NA	0	R342*, P152S
TCGA-76-4931	IDHwt	G4	9.16652	7.32193	0.505547	1	NA	9.76896	0.0966436	-1	NA	0	NA

## Sheet: Table S4
Table S4. Cases with genomic rearrangements in CNTNAP2 and PTPRD genes in the ICGC cohort.
ICGC donor	TCGA ID	IDH-codel subtype	grade	intergenic	breakpoints (first; second end)	rearrangement	supporting reads raported (mate+junction)	distance from start (Mb)	normalized log2 expression	methylation cluster beta median	copy number	survival (months)
DO11292	TCGA-06-0155	IDHwt glioblastoma	G4	CNTNAP2	intron between exons 1 and 2; SUZ12 intron*	translocation to chr17	5+0	0.6	NA	NA	1	10.4
DO12952	TCGA-19-2620	IDHwt glioblastoma	G4	CNTNAP2	intron between exons 20 and 21; IGF2R intron	translocation to chr6	14+0	2.1	10.3976	NA	1	4.9
DO12952	TCGA-19-2620	IDHwt glioblastoma	G4	CNTNAP2	intron between exons 20 and 21; IGF2R intron	translocation to chr6	12+0	2.1	10.3976	NA	1	4.9
DO12952	TCGA-19-2620	IDHwt glioblastoma	G4	CNTNAP2	intron between exons 20 and 21; intergenic	translocation to chr16	9+0	2.1	10.3976	NA	1	4.9
DO12952	TCGA-19-2620	IDHwt glioblastoma	G4	CNTNAP2	intron between exons 15 and 16; intergenic	translocation to chr16	20+0	1.9	10.3976	NA	1	4.9
DO12952	TCGA-19-2620	IDHwt glioblastoma	G4	CNTNAP2	intron between exons 15 and 16; intergenic	translocation to chr16	21+0	2	10.3976	NA	1	4.9
DO12952	TCGA-19-2620	IDHwt glioblastoma	G4	CNTNAP2	intron between exons 15 and 16; OTOA exon	translocation to chr16	19+0	2	10.3976	NA	1	4.9
DO12952	TCGA-19-2620	IDHwt glioblastoma	G4	CNTNAP2	intron between exons 15 and 16; OTOA intron	translocation to chr16	14+0	2	10.3976	NA	1	4.9
DO13132	TCGA-27-1831	IDHwt glioblastoma	G4	CNTNAP2	intron between exons 1 and 2; SUZ12 intron*	translocation to chr17	5+0	0.6	4.04484	NA	1	16.6
DO22285	TCGA-FG-8182	IDHmut astrocytoma	G2	CNTNAP2	intron between exons 14 and 15; intergenic***	translocation to chr16	5+0	1.8	10.3375	0.0438321	2	13.7
DO22285	TCGA-FG-8182	IDHmut astrocytoma	G2	CNTNAP2	intron between exons 1 and 2; intergenic	duplication	5+8	0.09	10.3375	0.0438321	2	13.7
DO12370	TCGA-19-5960	IDHwt glioblastoma	G4	PTPRD	intron between exons 19 and 20 (short transcript); intronic between exons 3 and 4 (short transcript)	deletion	15+12	2.2	10.2587	0.0652124	-1	5.4
DO12382	TCGA-19-1389	IDHwt glioblastoma (recurrent)	G4	PTPRD	intron between exons 5 and 6 (long transcript); LOC107984832 intron	translocation to chr16	13+0	0.8	7.54417	0.102861	-1	4.6
DO12382	TCGA-19-1389	IDHwt glioblastoma (recurrent)	G4	PTPRD	intron between exons 5 and 6 (long transcript); LOC107984832 intron	translocation to chr16	14+0	0.8	7.54417	0.102861	-1	4.6
DO12382	TCGA-19-1389	IDHwt glioblastoma (recurrent)	G4	PTPRD	intron between exons 9 and 10 (long transcript); intergenic	translocation to chr16	27+0	1.4	7.54417	0.102861	-1	4.6
DO12382	TCGA-19-1389	IDHwt glioblastoma (recurrent)	G4	PTPRD	intron between exons 9 and 10 (long transcript); intergenic	translocation to chr16	16+0	1.4	7.54417	0.102861	-1	4.6
DO12382	TCGA-19-1389	IDHwt glioblastoma (recurrent)	G4	PTPRD	intron between exons 9 and 10 (long transcript); intergenic	translocation to chr16	20+0	1.4	7.54417	0.102861	-1	4.6
DO12382	TCGA-19-1389	IDHwt glioblastoma (recurrent)	G4	PTPRD	intron between exons 6 and 7 (long transcript); intergenic	translocation to chr16	36+0	0.9	7.54417	0.102861	-1	4.6
DO12382	TCGA-19-1389	IDHwt glioblastoma (recurrent)	G4	PTPRD	intron between exons 6 and 7 (long transcript); intergenic	translocation to chr16	19+0	0.9	7.54417	0.102861	-1	4.6
DO12382	TCGA-19-1389	IDHwt glioblastoma (recurrent)	G4	PTPRD	intron between exons 11 and 12 (long transcript); GLDC intron	deletion	23+0	4	7.54417	0.102861	-1	4.6
DO12952	TCGA-19-2620	IDHwt glioblastoma	G4	PTPRD	intron between exons 3 and 4 (long transcript); MGMT intron	translocation to chr10	4+0	0.4	10.8082	NA	-1	4.9
DO22524	TCGA-DU-5874	IDHmut oligodendroglioma	G2	PTPRD	intron between exons 23 and 24 (short transcript); DEC1 intron	inversion	5+0	2.3	10.5143	0.0721444	0	15.1
